# Supplementary material for: Editorial Note: In silico knockout studies of xenophagic capturing of Salmonella
Source: PLoS Comput Biol. 2025 Apr 9;21(4):e1012998. doi: 10.1371/journal.pcbi.1012998 (PMC11981138; doi:10.1371/journal.pcbi.1012998)
Supplement: S1 File — Edited SBML file and analysis results. (XML) [file pcbi.1012998.s001.xml]

<?xml version='1.0' encoding='UTF-8' standalone='no'?>
<!-- Created by MonaLisa version MonaLisa R5 1.0.0  on 2025-02-26 at 11:25:51 MEZ with JSBML version 1.4. -->
<sbml xmlns="http://www.sbml.org/sbml/level3/version1/core" layout:required="false" level="3" version="1" xmlns:layout="http://www.sbml.org/sbml/level3/version1/layout/version1">
  <model id="MonaLisaExport" metaid="_31f94277-0663-4f8c-8adb-3d653aa08f23" name="Scheidel2016 - In Silico Knockout Studies of Xenophagy Capturing of Salmonella">
    <annotation>
	<rdf:RDF xmlns:rdf="http://www.w3.org/1999/02/22-rdf-syntax-ns#" xmlns:dc="http://purl.org/dc/elements/1.1/" xmlns:vCard="http://www.w3.org/2001/vcard-rdf/3.0#" xmlns:dcterms="http://purl.org/dc/terms/" xmlns:bqmodel="http://biomodels.net/model-qualifiers/" xmlns:bqbiol="http://biomodels.net/biology-qualifiers/">
	<rdf:Description rdf:about="#_31f94277-0663-4f8c-8adb-3d653aa08f23">
	<dc:creator>
	<rdf:Bag>
	<rdf:li rdf:parseType="Resource">
	<vCard:N rdf:parseType="Resource">
	<vCard:Family>Hannig (geb.scheidel)</vCard:Family>
	<vCard:Given>Jennifer</vCard:Given>
	</vCard:N>
	<vCard:EMAIL>jennifer.hannig@kite.thm.de</vCard:EMAIL>
	<vCard:ORG rdf:parseType="Resource">
	<vCard:Orgname>KITE - Kompetenzzentrum für Informationstechnologie Technische Hochschule Mittelhessen, Friedberg, Germany</vCard:Orgname>
	</vCard:ORG>
	</rdf:li>
	
	
	
	<rdf:li rdf:parseType="Resource">
	<vCard:N rdf:parseType="Resource">
	<vCard:Family>Amstein</vCard:Family>
	<vCard:Given>Leonie</vCard:Given>
	</vCard:N>
	<vCard:EMAIL>L.Amstein@bioinformatik.uni-frankfurt.de</vCard:EMAIL>
	<vCard:ORG rdf:parseType="Resource">
	<vCard:Orgname>Department of Molecular Bioinformatics, Institute of Computer Science, Johann Wolfgang Goethe-University, Frankfurt am Main, Germany</vCard:Orgname>
	</vCard:ORG>
	</rdf:li>
	<rdf:li rdf:parseType="Resource">
	<vCard:N rdf:parseType="Resource">
	<vCard:Family>Ackermann</vCard:Family>
	<vCard:Given>Jörg </vCard:Given>
	</vCard:N>
	<vCard:EMAIL>J.Ackermann@bioinformatik.uni-frankfurt.de</vCard:EMAIL>
	<vCard:ORG rdf:parseType="Resource">
	<vCard:Orgname>Department of Molecular Bioinformatics, Institue of Computer Science, Johan Wolfgang Goethe-University, Frankfurt am Main, Germany</vCard:Orgname>
	</vCard:ORG>
	</rdf:li>
	<rdf:li rdf:parseType="Resource">
	<vCard:N rdf:parseType="Resource">
	<vCard:Family>Dikic</vCard:Family>
	<vCard:Given>Ivan</vCard:Given>
	</vCard:N>
	<vCard:EMAIL>ivan.dikic@biochem2.de</vCard:EMAIL>
	<vCard:ORG rdf:parseType="Resource">
	<vCard:Orgname>Institute of Biochemistry 2, Johan Wolfgang Goethe-University Hospital Frankfurt am Main, Germany</vCard:Orgname>
	</vCard:ORG>
	</rdf:li>
	<rdf:li rdf:parseType="Resource">
	<vCard:N rdf:parseType="Resource">
	<vCard:Family>Koch</vCard:Family>
	<vCard:Given>Ina</vCard:Given>
	</vCard:N>
	<vCard:EMAIL>Ina.koch@bioinformatik.uni-frankfurt.de</vCard:EMAIL>
	<vCard:ORG rdf:parseType="Resource">
	<vCard:Orgname>Department of Molecular Bioinformatics, Institute of Computer Science, Johan Wolfgang Goethe-University, Frankfurt am Main, Germany  </vCard:Orgname>
	</vCard:ORG>
	</rdf:li>
	</rdf:Bag>
	</dc:creator>
	<dcterms:created rdf:parseType="Resource">
	<dcterms:W3CDTF>2016-12-01T11:00:00Z</dcterms:W3CDTF>
	</dcterms:created>
	<bqmodel:isDescribedBy>
	<rdf:Bag>
	<rdf:li rdf:resource="http://identifiers.org/pubmed/27906974"/>
	</rdf:Bag>
	</bqmodel:isDescribedBy>
	<bqbiol:hasProperty>
	<rdf:Bag>
	<rdf:li rdf:resource="http://identifiers.org/mamo/MAMO_0000025"/>
	</rdf:Bag>
	</bqbiol:hasProperty>
	</rdf:Description>
	</rdf:RDF>
	</annotation>
      <layout:listOfLayouts xmlns:layout="http://www.sbml.org/sbml/level3/version1/layout/version1" xmlns:xsi="http://www.w3.org/2001/XMLSchema-instance">
      <layout:layout>
        <layout:listOfSpeciesGlyphs>
          <layout:speciesGlyph layout:id="SGP0" layout:species="P0">
            <layout:boundingBox>
              <layout:position layout:x="730" layout:y="-380" layout:z="0"/>
            </layout:boundingBox>
          </layout:speciesGlyph>
          <layout:speciesGlyph layout:id="SGP1" layout:species="P1">
            <layout:boundingBox>
              <layout:position layout:x="460" layout:y="-390" layout:z="0"/>
            </layout:boundingBox>
          </layout:speciesGlyph>
          <layout:speciesGlyph layout:id="SGP2" layout:species="P2">
            <layout:boundingBox>
              <layout:position layout:x="-310" layout:y="-80" layout:z="0"/>
            </layout:boundingBox>
          </layout:speciesGlyph>
          <layout:speciesGlyph layout:id="SGP3" layout:species="P3">
            <layout:boundingBox>
              <layout:position layout:x="500" layout:y="-360" layout:z="0"/>
            </layout:boundingBox>
          </layout:speciesGlyph>
          <layout:speciesGlyph layout:id="SGP4" layout:species="P4">
            <layout:boundingBox>
              <layout:position layout:x="320" layout:y="-250" layout:z="0"/>
            </layout:boundingBox>
          </layout:speciesGlyph>
          <layout:speciesGlyph layout:id="SGP5" layout:species="P5">
            <layout:boundingBox>
              <layout:position layout:x="100" layout:y="-500" layout:z="0"/>
            </layout:boundingBox>
          </layout:speciesGlyph>
          <layout:speciesGlyph layout:id="SGP6" layout:species="P6">
            <layout:boundingBox>
              <layout:position layout:x="-850" layout:y="-380" layout:z="0"/>
            </layout:boundingBox>
          </layout:speciesGlyph>
          <layout:speciesGlyph layout:id="SGP7" layout:species="P7">
            <layout:boundingBox>
              <layout:position layout:x="-220" layout:y="-450" layout:z="0"/>
            </layout:boundingBox>
          </layout:speciesGlyph>
          <layout:speciesGlyph layout:id="SGP8" layout:species="P8">
            <layout:boundingBox>
              <layout:position layout:x="-150" layout:y="-390" layout:z="0"/>
            </layout:boundingBox>
          </layout:speciesGlyph>
          <layout:speciesGlyph layout:id="SGP9" layout:species="P9">
            <layout:boundingBox>
              <layout:position layout:x="840" layout:y="-490" layout:z="0"/>
            </layout:boundingBox>
          </layout:speciesGlyph>
          <layout:speciesGlyph layout:id="SGP10" layout:species="P10">
            <layout:boundingBox>
              <layout:position layout:x="-190" layout:y="-110" layout:z="0"/>
            </layout:boundingBox>
          </layout:speciesGlyph>
          <layout:speciesGlyph layout:id="SGP11" layout:species="P11">
            <layout:boundingBox>
              <layout:position layout:x="-190" layout:y="10" layout:z="0"/>
            </layout:boundingBox>
          </layout:speciesGlyph>
          <layout:speciesGlyph layout:id="SGP12" layout:species="P12">
            <layout:boundingBox>
              <layout:position layout:x="770" layout:y="190" layout:z="0"/>
            </layout:boundingBox>
          </layout:speciesGlyph>
          <layout:speciesGlyph layout:id="SGP13" layout:species="P13">
            <layout:boundingBox>
              <layout:position layout:x="-20" layout:y="-120" layout:z="0"/>
            </layout:boundingBox>
          </layout:speciesGlyph>
          <layout:speciesGlyph layout:id="SGP14" layout:species="P14">
            <layout:boundingBox>
              <layout:position layout:x="-270" layout:y="-250" layout:z="0"/>
            </layout:boundingBox>
          </layout:speciesGlyph>
          <layout:speciesGlyph layout:id="SGP15" layout:species="P15">
            <layout:boundingBox>
              <layout:position layout:x="-150" layout:y="-260" layout:z="0"/>
            </layout:boundingBox>
          </layout:speciesGlyph>
          <layout:speciesGlyph layout:id="SGP16" layout:species="P16">
            <layout:boundingBox>
              <layout:position layout:x="-210" layout:y="210" layout:z="0"/>
            </layout:boundingBox>
          </layout:speciesGlyph>
          <layout:speciesGlyph layout:id="SGP17" layout:species="P17">
            <layout:boundingBox>
              <layout:position layout:x="-110" layout:y="10" layout:z="0"/>
            </layout:boundingBox>
          </layout:speciesGlyph>
          <layout:speciesGlyph layout:id="SGP18" layout:species="P18">
            <layout:boundingBox>
              <layout:position layout:x="-110" layout:y="-120" layout:z="0"/>
            </layout:boundingBox>
          </layout:speciesGlyph>
          <layout:speciesGlyph layout:id="SGP19" layout:species="P19">
            <layout:boundingBox>
              <layout:position layout:x="900" layout:y="-380" layout:z="0"/>
            </layout:boundingBox>
          </layout:speciesGlyph>
          <layout:speciesGlyph layout:id="SGP20" layout:species="P20">
            <layout:boundingBox>
              <layout:position layout:x="-50" layout:y="150" layout:z="0"/>
            </layout:boundingBox>
          </layout:speciesGlyph>
          <layout:speciesGlyph layout:id="SGP21" layout:species="P21">
            <layout:boundingBox>
              <layout:position layout:x="930" layout:y="-260" layout:z="0"/>
            </layout:boundingBox>
          </layout:speciesGlyph>
          <layout:speciesGlyph layout:id="SGP22" layout:species="P22">
            <layout:boundingBox>
              <layout:position layout:x="-270" layout:y="320" layout:z="0"/>
            </layout:boundingBox>
          </layout:speciesGlyph>
          <layout:speciesGlyph layout:id="SGP23" layout:species="P23">
            <layout:boundingBox>
              <layout:position layout:x="-270" layout:y="400" layout:z="0"/>
            </layout:boundingBox>
          </layout:speciesGlyph>
          <layout:speciesGlyph layout:id="SGP24" layout:species="P24">
            <layout:boundingBox>
              <layout:position layout:x="-150" layout:y="400" layout:z="0"/>
            </layout:boundingBox>
          </layout:speciesGlyph>
          <layout:speciesGlyph layout:id="SGP25" layout:species="P25">
            <layout:boundingBox>
              <layout:position layout:x="100" layout:y="-650" layout:z="0"/>
            </layout:boundingBox>
          </layout:speciesGlyph>
          <layout:speciesGlyph layout:id="SGP26" layout:species="P26">
            <layout:boundingBox>
              <layout:position layout:x="-150" layout:y="320" layout:z="0"/>
            </layout:boundingBox>
          </layout:speciesGlyph>
          <layout:speciesGlyph layout:id="SGP27" layout:species="P27">
            <layout:boundingBox>
              <layout:position layout:x="-310" layout:y="10" layout:z="0"/>
            </layout:boundingBox>
          </layout:speciesGlyph>
          <layout:speciesGlyph layout:id="SGP28" layout:species="P28">
            <layout:boundingBox>
              <layout:position layout:x="-310" layout:y="100" layout:z="0"/>
            </layout:boundingBox>
          </layout:speciesGlyph>
          <layout:speciesGlyph layout:id="SGP29" layout:species="P29">
            <layout:boundingBox>
              <layout:position layout:x="240" layout:y="0" layout:z="0"/>
            </layout:boundingBox>
          </layout:speciesGlyph>
          <layout:speciesGlyph layout:id="SGP30" layout:species="P30">
            <layout:boundingBox>
              <layout:position layout:x="320" layout:y="-150" layout:z="0"/>
            </layout:boundingBox>
          </layout:speciesGlyph>
          <layout:speciesGlyph layout:id="SGP31" layout:species="P31">
            <layout:boundingBox>
              <layout:position layout:x="400" layout:y="-150" layout:z="0"/>
            </layout:boundingBox>
          </layout:speciesGlyph>
          <layout:speciesGlyph layout:id="SGP32" layout:species="P32">
            <layout:boundingBox>
              <layout:position layout:x="530" layout:y="-140" layout:z="0"/>
            </layout:boundingBox>
          </layout:speciesGlyph>
          <layout:speciesGlyph layout:id="SGP33" layout:species="P33">
            <layout:boundingBox>
              <layout:position layout:x="-130" layout:y="240" layout:z="0"/>
            </layout:boundingBox>
          </layout:speciesGlyph>
          <layout:speciesGlyph layout:id="SGP34" layout:species="P34">
            <layout:boundingBox>
              <layout:position layout:x="370" layout:y="110" layout:z="0"/>
            </layout:boundingBox>
          </layout:speciesGlyph>
          <layout:speciesGlyph layout:id="SGP35" layout:species="P35">
            <layout:boundingBox>
              <layout:position layout:x="480" layout:y="200" layout:z="0"/>
            </layout:boundingBox>
          </layout:speciesGlyph>
          <layout:speciesGlyph layout:id="SGP36" layout:species="P36">
            <layout:boundingBox>
              <layout:position layout:x="430" layout:y="300" layout:z="0"/>
            </layout:boundingBox>
          </layout:speciesGlyph>
          <layout:speciesGlyph layout:id="SGP37" layout:species="P37">
            <layout:boundingBox>
              <layout:position layout:x="530" layout:y="300" layout:z="0"/>
            </layout:boundingBox>
          </layout:speciesGlyph>
          <layout:speciesGlyph layout:id="SGP38" layout:species="P38">
            <layout:boundingBox>
              <layout:position layout:x="430" layout:y="410" layout:z="0"/>
            </layout:boundingBox>
          </layout:speciesGlyph>
          <layout:speciesGlyph layout:id="SGP39" layout:species="P39">
            <layout:boundingBox>
              <layout:position layout:x="530" layout:y="410" layout:z="0"/>
            </layout:boundingBox>
          </layout:speciesGlyph>
          <layout:speciesGlyph layout:id="SGP40" layout:species="P40">
            <layout:boundingBox>
              <layout:position layout:x="480" layout:y="500" layout:z="0"/>
            </layout:boundingBox>
          </layout:speciesGlyph>
          <layout:speciesGlyph layout:id="SGP41" layout:species="P41">
            <layout:boundingBox>
              <layout:position layout:x="170" layout:y="660" layout:z="0"/>
            </layout:boundingBox>
          </layout:speciesGlyph>
          <layout:speciesGlyph layout:id="SGP42" layout:species="P42">
            <layout:boundingBox>
              <layout:position layout:x="280" layout:y="660" layout:z="0"/>
            </layout:boundingBox>
          </layout:speciesGlyph>
          <layout:speciesGlyph layout:id="SGP43" layout:species="P43">
            <layout:boundingBox>
              <layout:position layout:x="480" layout:y="650" layout:z="0"/>
            </layout:boundingBox>
          </layout:speciesGlyph>
          <layout:speciesGlyph layout:id="SGP44" layout:species="P44">
            <layout:boundingBox>
              <layout:position layout:x="-20" layout:y="10" layout:z="0"/>
            </layout:boundingBox>
          </layout:speciesGlyph>
          <layout:speciesGlyph layout:id="SGP45" layout:species="P45">
            <layout:boundingBox>
              <layout:position layout:x="400" layout:y="-10" layout:z="0"/>
            </layout:boundingBox>
          </layout:speciesGlyph>
          <layout:speciesGlyph layout:id="SGP46" layout:species="P46">
            <layout:boundingBox>
              <layout:position layout:x="320" layout:y="0" layout:z="0"/>
            </layout:boundingBox>
          </layout:speciesGlyph>
          <layout:speciesGlyph layout:id="SGP47" layout:species="P47">
            <layout:boundingBox>
              <layout:position layout:x="530" layout:y="0" layout:z="0"/>
            </layout:boundingBox>
          </layout:speciesGlyph>
          <layout:speciesGlyph layout:id="SGP48" layout:species="P48">
            <layout:boundingBox>
              <layout:position layout:x="-210" layout:y="470" layout:z="0"/>
            </layout:boundingBox>
          </layout:speciesGlyph>
          <layout:speciesGlyph layout:id="SGP49" layout:species="P49">
            <layout:boundingBox>
              <layout:position layout:x="640" layout:y="-40" layout:z="0"/>
            </layout:boundingBox>
          </layout:speciesGlyph>
          <layout:speciesGlyph layout:id="SGP50" layout:species="P50">
            <layout:boundingBox>
              <layout:position layout:x="640" layout:y="40" layout:z="0"/>
            </layout:boundingBox>
          </layout:speciesGlyph>
          <layout:speciesGlyph layout:id="SGP51" layout:species="P51">
            <layout:boundingBox>
              <layout:position layout:x="-210" layout:y="660" layout:z="0"/>
            </layout:boundingBox>
          </layout:speciesGlyph>
          <layout:speciesGlyph layout:id="SGP52" layout:species="P52">
            <layout:boundingBox>
              <layout:position layout:x="110" layout:y="470" layout:z="0"/>
            </layout:boundingBox>
          </layout:speciesGlyph>
          <layout:speciesGlyph layout:id="SGP53" layout:species="P53">
            <layout:boundingBox>
              <layout:position layout:x="-440" layout:y="660" layout:z="0"/>
            </layout:boundingBox>
          </layout:speciesGlyph>
          <layout:speciesGlyph layout:id="SGP54" layout:species="P54">
            <layout:boundingBox>
              <layout:position layout:x="-90" layout:y="660" layout:z="0"/>
            </layout:boundingBox>
          </layout:speciesGlyph>
          <layout:speciesGlyph layout:id="SGP55" layout:species="P55">
            <layout:boundingBox>
              <layout:position layout:x="10" layout:y="660" layout:z="0"/>
            </layout:boundingBox>
          </layout:speciesGlyph>
          <layout:speciesGlyph layout:id="SGP56" layout:species="P56">
            <layout:boundingBox>
              <layout:position layout:x="800" layout:y="-380" layout:z="0"/>
            </layout:boundingBox>
          </layout:speciesGlyph>
          <layout:speciesGlyph layout:id="SGP57" layout:species="P57">
            <layout:boundingBox>
              <layout:position layout:x="-850" layout:y="-50" layout:z="0"/>
            </layout:boundingBox>
          </layout:speciesGlyph>
          <layout:speciesGlyph layout:id="SGP58" layout:species="P58">
            <layout:boundingBox>
              <layout:position layout:x="840" layout:y="-330" layout:z="0"/>
            </layout:boundingBox>
          </layout:speciesGlyph>
          <layout:speciesGlyph layout:id="SGP59" layout:species="P59">
            <layout:boundingBox>
              <layout:position layout:x="770" layout:y="-90" layout:z="0"/>
            </layout:boundingBox>
          </layout:speciesGlyph>
          <layout:speciesGlyph layout:id="SGP60" layout:species="P60">
            <layout:boundingBox>
              <layout:position layout:x="-270" layout:y="-370" layout:z="0"/>
            </layout:boundingBox>
          </layout:speciesGlyph>
        </layout:listOfSpeciesGlyphs>
        <layout:listOfReactionGlyphs>
          <layout:reactionGlyph layout:id="RGT0" layout:reaction="T0">
            <layout:boundingBox>
              <layout:position layout:x="-850" layout:y="-10" layout:z="0"/>
            </layout:boundingBox>
          </layout:reactionGlyph>
          <layout:reactionGlyph layout:id="RGT1" layout:reaction="T1">
            <layout:boundingBox>
              <layout:position layout:x="770" layout:y="-330" layout:z="0"/>
            </layout:boundingBox>
          </layout:reactionGlyph>
          <layout:reactionGlyph layout:id="RGT2" layout:reaction="T2">
            <layout:boundingBox>
              <layout:position layout:x="-850" layout:y="-220" layout:z="0"/>
            </layout:boundingBox>
          </layout:reactionGlyph>
          <layout:reactionGlyph layout:id="RGT3" layout:reaction="T3">
            <layout:boundingBox>
              <layout:position layout:x="-850" layout:y="-120" layout:z="0"/>
            </layout:boundingBox>
          </layout:reactionGlyph>
          <layout:reactionGlyph layout:id="RGT4" layout:reaction="T4">
            <layout:boundingBox>
              <layout:position layout:x="100" layout:y="-590" layout:z="0"/>
            </layout:boundingBox>
          </layout:reactionGlyph>
          <layout:reactionGlyph layout:id="RGT5" layout:reaction="T5">
            <layout:boundingBox>
              <layout:position layout:x="-150" layout:y="-450" layout:z="0"/>
            </layout:boundingBox>
          </layout:reactionGlyph>
          <layout:reactionGlyph layout:id="RGT6" layout:reaction="T6">
            <layout:boundingBox>
              <layout:position layout:x="460" layout:y="-320" layout:z="0"/>
            </layout:boundingBox>
          </layout:reactionGlyph>
          <layout:reactionGlyph layout:id="RGT7" layout:reaction="T7">
            <layout:boundingBox>
              <layout:position layout:x="-850" layout:y="-660" layout:z="0"/>
            </layout:boundingBox>
          </layout:reactionGlyph>
          <layout:reactionGlyph layout:id="RGT8" layout:reaction="T8">
            <layout:boundingBox>
              <layout:position layout:x="-270" layout:y="-310" layout:z="0"/>
            </layout:boundingBox>
          </layout:reactionGlyph>
          <layout:reactionGlyph layout:id="RGT9" layout:reaction="T9">
            <layout:boundingBox>
              <layout:position layout:x="-270" layout:y="-170" layout:z="0"/>
            </layout:boundingBox>
          </layout:reactionGlyph>
          <layout:reactionGlyph layout:id="RGT10" layout:reaction="T10">
            <layout:boundingBox>
              <layout:position layout:x="840" layout:y="-430" layout:z="0"/>
            </layout:boundingBox>
          </layout:reactionGlyph>
          <layout:reactionGlyph layout:id="RGT11" layout:reaction="T11">
            <layout:boundingBox>
              <layout:position layout:x="-150" layout:y="-320" layout:z="0"/>
            </layout:boundingBox>
          </layout:reactionGlyph>
          <layout:reactionGlyph layout:id="RGT12" layout:reaction="T12">
            <layout:boundingBox>
              <layout:position layout:x="-190" layout:y="-170" layout:z="0"/>
            </layout:boundingBox>
          </layout:reactionGlyph>
          <layout:reactionGlyph layout:id="RGT13" layout:reaction="T13">
            <layout:boundingBox>
              <layout:position layout:x="770" layout:y="110" layout:z="0"/>
            </layout:boundingBox>
          </layout:reactionGlyph>
          <layout:reactionGlyph layout:id="RGT14" layout:reaction="T14">
            <layout:boundingBox>
              <layout:position layout:x="-20" layout:y="-170" layout:z="0"/>
            </layout:boundingBox>
          </layout:reactionGlyph>
          <layout:reactionGlyph layout:id="RGT15" layout:reaction="T15">
            <layout:boundingBox>
              <layout:position layout:x="-190" layout:y="-60" layout:z="0"/>
            </layout:boundingBox>
          </layout:reactionGlyph>
          <layout:reactionGlyph layout:id="RGT16" layout:reaction="T16">
            <layout:boundingBox>
              <layout:position layout:x="-50" layout:y="80" layout:z="0"/>
            </layout:boundingBox>
          </layout:reactionGlyph>
          <layout:reactionGlyph layout:id="RGT17" layout:reaction="T17">
            <layout:boundingBox>
              <layout:position layout:x="-20" layout:y="-60" layout:z="0"/>
            </layout:boundingBox>
          </layout:reactionGlyph>
          <layout:reactionGlyph layout:id="RGT18" layout:reaction="T18">
            <layout:boundingBox>
              <layout:position layout:x="-110" layout:y="-60" layout:z="0"/>
            </layout:boundingBox>
          </layout:reactionGlyph>
          <layout:reactionGlyph layout:id="RGT19" layout:reaction="T19">
            <layout:boundingBox>
              <layout:position layout:x="930" layout:y="-330" layout:z="0"/>
            </layout:boundingBox>
          </layout:reactionGlyph>
          <layout:reactionGlyph layout:id="RGT20" layout:reaction="T20">
            <layout:boundingBox>
              <layout:position layout:x="-270" layout:y="360" layout:z="0"/>
            </layout:boundingBox>
          </layout:reactionGlyph>
          <layout:reactionGlyph layout:id="RGT21" layout:reaction="T21">
            <layout:boundingBox>
              <layout:position layout:x="730" layout:y="-420" layout:z="0"/>
            </layout:boundingBox>
          </layout:reactionGlyph>
          <layout:reactionGlyph layout:id="RGT22" layout:reaction="T22">
            <layout:boundingBox>
              <layout:position layout:x="-150" layout:y="270" layout:z="0"/>
            </layout:boundingBox>
          </layout:reactionGlyph>
          <layout:reactionGlyph layout:id="RGT23" layout:reaction="T23">
            <layout:boundingBox>
              <layout:position layout:x="-150" layout:y="360" layout:z="0"/>
            </layout:boundingBox>
          </layout:reactionGlyph>
          <layout:reactionGlyph layout:id="RGT24" layout:reaction="T24">
            <layout:boundingBox>
              <layout:position layout:x="-210" layout:y="400" layout:z="0"/>
            </layout:boundingBox>
          </layout:reactionGlyph>
          <layout:reactionGlyph layout:id="RGT25" layout:reaction="T25">
            <layout:boundingBox>
              <layout:position layout:x="930" layout:y="-200" layout:z="0"/>
            </layout:boundingBox>
          </layout:reactionGlyph>
          <layout:reactionGlyph layout:id="RGT26" layout:reaction="T26">
            <layout:boundingBox>
              <layout:position layout:x="100" layout:y="-740" layout:z="0"/>
            </layout:boundingBox>
          </layout:reactionGlyph>
          <layout:reactionGlyph layout:id="RGT27" layout:reaction="T27">
            <layout:boundingBox>
              <layout:position layout:x="-310" layout:y="-30" layout:z="0"/>
            </layout:boundingBox>
          </layout:reactionGlyph>
          <layout:reactionGlyph layout:id="RGT28" layout:reaction="T28">
            <layout:boundingBox>
              <layout:position layout:x="-850" layout:y="-330" layout:z="0"/>
            </layout:boundingBox>
          </layout:reactionGlyph>
          <layout:reactionGlyph layout:id="RGT29" layout:reaction="T29">
            <layout:boundingBox>
              <layout:position layout:x="-310" layout:y="60" layout:z="0"/>
            </layout:boundingBox>
          </layout:reactionGlyph>
          <layout:reactionGlyph layout:id="RGT30" layout:reaction="T30">
            <layout:boundingBox>
              <layout:position layout:x="-210" layout:y="170" layout:z="0"/>
            </layout:boundingBox>
          </layout:reactionGlyph>
          <layout:reactionGlyph layout:id="RGT31" layout:reaction="T31">
            <layout:boundingBox>
              <layout:position layout:x="-310" layout:y="150" layout:z="0"/>
            </layout:boundingBox>
          </layout:reactionGlyph>
          <layout:reactionGlyph layout:id="RGT32" layout:reaction="T32">
            <layout:boundingBox>
              <layout:position layout:x="-110" layout:y="-170" layout:z="0"/>
            </layout:boundingBox>
          </layout:reactionGlyph>
          <layout:reactionGlyph layout:id="RGT33" layout:reaction="T33">
            <layout:boundingBox>
              <layout:position layout:x="-850" layout:y="-560" layout:z="0"/>
            </layout:boundingBox>
          </layout:reactionGlyph>
          <layout:reactionGlyph layout:id="RGT34" layout:reaction="T34">
            <layout:boundingBox>
              <layout:position layout:x="460" layout:y="-440" layout:z="0"/>
            </layout:boundingBox>
          </layout:reactionGlyph>
          <layout:reactionGlyph layout:id="RGT35" layout:reaction="T35">
            <layout:boundingBox>
              <layout:position layout:x="-850" layout:y="-450" layout:z="0"/>
            </layout:boundingBox>
          </layout:reactionGlyph>
          <layout:reactionGlyph layout:id="RGT36" layout:reaction="T36">
            <layout:boundingBox>
              <layout:position layout:x="530" layout:y="-200" layout:z="0"/>
            </layout:boundingBox>
          </layout:reactionGlyph>
          <layout:reactionGlyph layout:id="RGT37" layout:reaction="T37">
            <layout:boundingBox>
              <layout:position layout:x="-850" layout:y="90" layout:z="0"/>
            </layout:boundingBox>
          </layout:reactionGlyph>
          <layout:reactionGlyph layout:id="RGT38" layout:reaction="T38">
            <layout:boundingBox>
              <layout:position layout:x="400" layout:y="-210" layout:z="0"/>
            </layout:boundingBox>
          </layout:reactionGlyph>
          <layout:reactionGlyph layout:id="RGT39" layout:reaction="T39">
            <layout:boundingBox>
              <layout:position layout:x="320" layout:y="-210" layout:z="0"/>
            </layout:boundingBox>
          </layout:reactionGlyph>
          <layout:reactionGlyph layout:id="RGT40" layout:reaction="T40">
            <layout:boundingBox>
              <layout:position layout:x="370" layout:y="60" layout:z="0"/>
            </layout:boundingBox>
          </layout:reactionGlyph>
          <layout:reactionGlyph layout:id="RGT41" layout:reaction="T41">
            <layout:boundingBox>
              <layout:position layout:x="480" layout:y="150" layout:z="0"/>
            </layout:boundingBox>
          </layout:reactionGlyph>
          <layout:reactionGlyph layout:id="RGT42" layout:reaction="T42">
            <layout:boundingBox>
              <layout:position layout:x="430" layout:y="260" layout:z="0"/>
            </layout:boundingBox>
          </layout:reactionGlyph>
          <layout:reactionGlyph layout:id="RGT43" layout:reaction="T43">
            <layout:boundingBox>
              <layout:position layout:x="530" layout:y="260" layout:z="0"/>
            </layout:boundingBox>
          </layout:reactionGlyph>
          <layout:reactionGlyph layout:id="RGT44" layout:reaction="T44">
            <layout:boundingBox>
              <layout:position layout:x="430" layout:y="350" layout:z="0"/>
            </layout:boundingBox>
          </layout:reactionGlyph>
          <layout:reactionGlyph layout:id="RGT45" layout:reaction="T45">
            <layout:boundingBox>
              <layout:position layout:x="530" layout:y="350" layout:z="0"/>
            </layout:boundingBox>
          </layout:reactionGlyph>
          <layout:reactionGlyph layout:id="RGT46" layout:reaction="T46">
            <layout:boundingBox>
              <layout:position layout:x="480" layout:y="410" layout:z="0"/>
            </layout:boundingBox>
          </layout:reactionGlyph>
          <layout:reactionGlyph layout:id="RGT47" layout:reaction="T47">
            <layout:boundingBox>
              <layout:position layout:x="170" layout:y="590" layout:z="0"/>
            </layout:boundingBox>
          </layout:reactionGlyph>
          <layout:reactionGlyph layout:id="RGT48" layout:reaction="T48">
            <layout:boundingBox>
              <layout:position layout:x="280" layout:y="590" layout:z="0"/>
            </layout:boundingBox>
          </layout:reactionGlyph>
          <layout:reactionGlyph layout:id="RGT49" layout:reaction="T49">
            <layout:boundingBox>
              <layout:position layout:x="480" layout:y="580" layout:z="0"/>
            </layout:boundingBox>
          </layout:reactionGlyph>
          <layout:reactionGlyph layout:id="RGT50" layout:reaction="T50">
            <layout:boundingBox>
              <layout:position layout:x="170" layout:y="720" layout:z="0"/>
            </layout:boundingBox>
          </layout:reactionGlyph>
          <layout:reactionGlyph layout:id="RGT51" layout:reaction="T51">
            <layout:boundingBox>
              <layout:position layout:x="280" layout:y="720" layout:z="0"/>
            </layout:boundingBox>
          </layout:reactionGlyph>
          <layout:reactionGlyph layout:id="RGT52" layout:reaction="T52">
            <layout:boundingBox>
              <layout:position layout:x="480" layout:y="710" layout:z="0"/>
            </layout:boundingBox>
          </layout:reactionGlyph>
          <layout:reactionGlyph layout:id="RGT53" layout:reaction="T53">
            <layout:boundingBox>
              <layout:position layout:x="320" layout:y="-100" layout:z="0"/>
            </layout:boundingBox>
          </layout:reactionGlyph>
          <layout:reactionGlyph layout:id="RGT54" layout:reaction="T54">
            <layout:boundingBox>
              <layout:position layout:x="400" layout:y="-100" layout:z="0"/>
            </layout:boundingBox>
          </layout:reactionGlyph>
          <layout:reactionGlyph layout:id="RGT55" layout:reaction="T55">
            <layout:boundingBox>
              <layout:position layout:x="530" layout:y="-90" layout:z="0"/>
            </layout:boundingBox>
          </layout:reactionGlyph>
          <layout:reactionGlyph layout:id="RGT56" layout:reaction="T56">
            <layout:boundingBox>
              <layout:position layout:x="-210" layout:y="600" layout:z="0"/>
            </layout:boundingBox>
          </layout:reactionGlyph>
          <layout:reactionGlyph layout:id="RGT57" layout:reaction="T57">
            <layout:boundingBox>
              <layout:position layout:x="640" layout:y="-80" layout:z="0"/>
            </layout:boundingBox>
          </layout:reactionGlyph>
          <layout:reactionGlyph layout:id="RGT58" layout:reaction="T58">
            <layout:boundingBox>
              <layout:position layout:x="-210" layout:y="720" layout:z="0"/>
            </layout:boundingBox>
          </layout:reactionGlyph>
          <layout:reactionGlyph layout:id="RGT59" layout:reaction="T59">
            <layout:boundingBox>
              <layout:position layout:x="640" layout:y="0" layout:z="0"/>
            </layout:boundingBox>
          </layout:reactionGlyph>
          <layout:reactionGlyph layout:id="RGT60" layout:reaction="T60">
            <layout:boundingBox>
              <layout:position layout:x="640" layout:y="80" layout:z="0"/>
            </layout:boundingBox>
          </layout:reactionGlyph>
          <layout:reactionGlyph layout:id="RGT61" layout:reaction="T61">
            <layout:boundingBox>
              <layout:position layout:x="-270" layout:y="280" layout:z="0"/>
            </layout:boundingBox>
          </layout:reactionGlyph>
          <layout:reactionGlyph layout:id="RGT62" layout:reaction="T62">
            <layout:boundingBox>
              <layout:position layout:x="-90" layout:y="590" layout:z="0"/>
            </layout:boundingBox>
          </layout:reactionGlyph>
          <layout:reactionGlyph layout:id="RGT63" layout:reaction="T63">
            <layout:boundingBox>
              <layout:position layout:x="-90" layout:y="720" layout:z="0"/>
            </layout:boundingBox>
          </layout:reactionGlyph>
          <layout:reactionGlyph layout:id="RGT64" layout:reaction="T64">
            <layout:boundingBox>
              <layout:position layout:x="770" layout:y="470" layout:z="0"/>
            </layout:boundingBox>
          </layout:reactionGlyph>
          <layout:reactionGlyph layout:id="RGT65" layout:reaction="T65">
            <layout:boundingBox>
              <layout:position layout:x="10" layout:y="590" layout:z="0"/>
            </layout:boundingBox>
          </layout:reactionGlyph>
          <layout:reactionGlyph layout:id="RGT66" layout:reaction="T66">
            <layout:boundingBox>
              <layout:position layout:x="-440" layout:y="600" layout:z="0"/>
            </layout:boundingBox>
          </layout:reactionGlyph>
          <layout:reactionGlyph layout:id="RGT67" layout:reaction="T67">
            <layout:boundingBox>
              <layout:position layout:x="10" layout:y="720" layout:z="0"/>
            </layout:boundingBox>
          </layout:reactionGlyph>
          <layout:reactionGlyph layout:id="RGT68" layout:reaction="T68">
            <layout:boundingBox>
              <layout:position layout:x="-440" layout:y="720" layout:z="0"/>
            </layout:boundingBox>
          </layout:reactionGlyph>
        </layout:listOfReactionGlyphs>
      </layout:layout>
    </layout:listOfLayouts>
    <listOfSpecies>
      <species boundaryCondition="false" constant="false" hasOnlySubstanceUnits="true" id="P0" initialAmount="0" metaid="ea6e8b38-100f-4991-8ba8-cd8c7347786e" name="mTORC1:ULK1comp_" sboTerm="SBO:0000296">
        <annotation>
	<rdf:RDF xmlns:rdf="http://www.w3.org/1999/02/22-rdf-syntax-ns#" xmlns:bqbiol="http://biomodels.net/biology-qualifiers/">
	<rdf:Description rdf:about="#ea6e8b38-100f-4991-8ba8-cd8c7347786e">
	<bqbiol:hasPart>
	<rdf:Bag>
	<rdf:li rdf:resource="http://identifiers.org/uniprot/O75385"/>
	<rdf:li rdf:resource="http://identifiers.org/uniprot/Q8TDY2"/>
	<rdf:li rdf:resource="http://identifiers.org/uniprot/O75143"/>
	<rdf:li rdf:resource="http://identifiers.org/uniprot/Q9BSB4"/>
	<rdf:li rdf:resource="http://identifiers.org/uniprot/P42345"/>
	<rdf:li rdf:resource="http://identifiers.org/uniprot/Q8N122"/>
	<rdf:li rdf:resource="http://identifiers.org/uniprot/Q9BVC4"/>
	</rdf:Bag>
	</bqbiol:hasPart>
	</rdf:Description>
	</rdf:RDF>
	</annotation>
            </species>
      <species boundaryCondition="false" constant="false" hasOnlySubstanceUnits="true" id="P1" initialAmount="0" metaid="f1e792e2-5228-4dfa-afe4-999653b68b77" name="S-cyt" sboTerm="SBO:0000240">
        <annotation>
	<rdf:RDF xmlns:rdf="http://www.w3.org/1999/02/22-rdf-syntax-ns#" xmlns:bqbiol="http://biomodels.net/biology-qualifiers/">
	<rdf:Description rdf:about="#f1e792e2-5228-4dfa-afe4-999653b68b77">
	<bqbiol:isVersionOf>
	<rdf:Bag>
	<rdf:li rdf:resource="http://identifiers.org/kegg.genome/T00065"/>
	</rdf:Bag>
	</bqbiol:isVersionOf>
	</rdf:Description>
	</rdf:RDF>
	</annotation>
            </species>
      <species boundaryCondition="false" constant="false" hasOnlySubstanceUnits="true" id="P2" initialAmount="0" metaid="_6e36c037-a15b-4f77-babc-34b23a07f9cc" name="N/S" sboTerm="SBO:0000014">
        <annotation>
	<rdf:RDF xmlns:rdf="http://www.w3.org/1999/02/22-rdf-syntax-ns#" xmlns:bqbiol="http://biomodels.net/biology-qualifiers/">
	<rdf:Description rdf:about="#_6e36c037-a15b-4f77-babc-34b23a07f9cc">
	<bqbiol:is>
	<rdf:Bag>
	<rdf:li rdf:resource="http://identifiers.org/uniprot/A7MCY6"/>
	</rdf:Bag>
	</bqbiol:is>
	</rdf:Description>
	</rdf:RDF>
	</annotation>
            </species>
      <species boundaryCondition="false" constant="false" hasOnlySubstanceUnits="true" id="P3" initialAmount="0" metaid="_65f1acb9-5282-4785-8648-53dcfe151f5c" name="E3_ligase" sboTerm="SBO:0000224">
        <annotation>
	<rdf:RDF xmlns:rdf="http://www.w3.org/1999/02/22-rdf-syntax-ns#" xmlns:bqbiol="http://biomodels.net/biology-qualifiers/">
	<rdf:Description rdf:about="#_65f1acb9-5282-4785-8648-53dcfe151f5c">
	<bqbiol:is>
	<rdf:Bag>
	<rdf:li rdf:resource="http://identifiers.org/uniprot/Q9Y4X5"/>
	</rdf:Bag>
	</bqbiol:is>
	</rdf:Description>
	</rdf:RDF>
	</annotation>
            </species>
      <species boundaryCondition="false" constant="false" hasOnlySubstanceUnits="true" id="P4" initialAmount="0" metaid="_7a7c46ce-cb67-44bc-b1b7-2f5f68e55677" name="p62" sboTerm="SBO:0000244">
        <annotation>
	<rdf:RDF xmlns:rdf="http://www.w3.org/1999/02/22-rdf-syntax-ns#" xmlns:bqbiol="http://biomodels.net/biology-qualifiers/">
	<rdf:Description rdf:about="#_7a7c46ce-cb67-44bc-b1b7-2f5f68e55677">
	<bqbiol:is>
	<rdf:Bag>
	<rdf:li rdf:resource="http://identifiers.org/kegg.orthology/K14381"/>
	</rdf:Bag>
	</bqbiol:is>
	</rdf:Description>
	</rdf:RDF>
	</annotation>
            </species>
      <species boundaryCondition="false" constant="false" hasOnlySubstanceUnits="true" id="P5" initialAmount="0" metaid="c9d177b2-5d7b-4b48-916e-a15a59036207" name="S-damagedSCV__" sboTerm="SBO:0000240">
        <annotation>
	<rdf:RDF xmlns:rdf="http://www.w3.org/1999/02/22-rdf-syntax-ns#" xmlns:bqbiol="http://biomodels.net/biology-qualifiers/">
	<rdf:Description rdf:about="#c9d177b2-5d7b-4b48-916e-a15a59036207">
	<bqbiol:isVersionOf>
	<rdf:Bag>
	<rdf:li rdf:resource="http://identifiers.org/kegg.genome/T00065"/>
	</rdf:Bag>
	</bqbiol:isVersionOf>
	</rdf:Description>
	</rdf:RDF>
	</annotation>
            </species>
      <species boundaryCondition="false" constant="false" hasOnlySubstanceUnits="true" id="P6" initialAmount="0" metaid="_78535c8f-37fd-47b5-9128-30fcfb5cadd1" name="LRSAM1" sboTerm="SBO:0000224">
        <annotation>
	<rdf:RDF xmlns:rdf="http://www.w3.org/1999/02/22-rdf-syntax-ns#" xmlns:bqbiol="http://biomodels.net/biology-qualifiers/">
	<rdf:Description rdf:about="#_78535c8f-37fd-47b5-9128-30fcfb5cadd1">
	<bqbiol:is>
	<rdf:Bag>
	<rdf:li rdf:resource="http://identifiers.org/uniprot/Q6UWE0"/>
	</rdf:Bag>
	</bqbiol:is>
	</rdf:Description>
	</rdf:RDF>
	</annotation>
            </species>
      <species boundaryCondition="false" constant="false" hasOnlySubstanceUnits="true" id="P7" initialAmount="0" metaid="_29897775-293c-4fed-b726-9ca30c37f937" name="Gal8" sboTerm="SBO:0000280">
        <annotation>
	<rdf:RDF xmlns:rdf="http://www.w3.org/1999/02/22-rdf-syntax-ns#" xmlns:bqbiol="http://biomodels.net/biology-qualifiers/">
	<rdf:Description rdf:about="#_29897775-293c-4fed-b726-9ca30c37f937">
	<bqbiol:is>
	<rdf:Bag>
	<rdf:li rdf:resource="http://identifiers.org/kegg.orthology/K06832"/>
	</rdf:Bag>
	</bqbiol:is>
	</rdf:Description>
	</rdf:RDF>
	</annotation>
            </species>
      <species boundaryCondition="false" constant="false" hasOnlySubstanceUnits="true" id="P8" initialAmount="0" metaid="_1eefd84c-72e3-4106-b94d-3776cf8cdfa4" name="S:Gal8" sboTerm="SBO:0000296">
        <annotation>
	<rdf:RDF xmlns:rdf="http://www.w3.org/1999/02/22-rdf-syntax-ns#" xmlns:bqbiol="http://biomodels.net/biology-qualifiers/">
	<rdf:Description rdf:about="#_1eefd84c-72e3-4106-b94d-3776cf8cdfa4">
	<bqbiol:hasPart>
	<rdf:Bag>
	<rdf:li rdf:resource="http://identifiers.org/kegg.genome/T00065"/>
	<rdf:li rdf:resource="http://identifiers.org/kegg.orthology/K06832"/>
	</rdf:Bag>
	</bqbiol:hasPart>
	</rdf:Description>
	</rdf:RDF>
	</annotation>
            </species>
      <species boundaryCondition="false" constant="false" hasOnlySubstanceUnits="true" id="P9" initialAmount="0" metaid="_6243045e-015d-43ea-9978-1a7d746fac48" name="SignalSCVdamage_" sboTerm="SBO:0000240">
        <annotation>
	<rdf:RDF xmlns:rdf="http://www.w3.org/1999/02/22-rdf-syntax-ns#" xmlns:bqbiol="http://biomodels.net/biology-qualifiers/">
	<rdf:Description rdf:about="#_6243045e-015d-43ea-9978-1a7d746fac48">
	<bqbiol:isVersionOf>
	<rdf:Bag>
	<rdf:li rdf:resource="http://identifiers.org/kegg.genome/T00065"/>
	</rdf:Bag>
	</bqbiol:isVersionOf>
	</rdf:Description>
	</rdf:RDF>
	</annotation>
            </species>
      <species boundaryCondition="false" constant="false" hasOnlySubstanceUnits="true" id="P10" initialAmount="0" metaid="_0689e574-d6f9-4169-a082-1e44e41985de" name="S:Gal8:Ub:NDP52" sboTerm="SBO:0000296">
        <annotation>
	<rdf:RDF xmlns:rdf="http://www.w3.org/1999/02/22-rdf-syntax-ns#" xmlns:bqbiol="http://biomodels.net/biology-qualifiers/">
	<rdf:Description rdf:about="#_0689e574-d6f9-4169-a082-1e44e41985de">
	<bqbiol:hasPart>
	<rdf:Bag>
	<rdf:li rdf:resource="http://identifiers.org/kegg.genome/T00065"/>
	<rdf:li rdf:resource="http://identifiers.org/kegg.orthology/K06832"/>
	<rdf:li rdf:resource="http://identifiers.org/kegg.pathway/hsa04120"/>
	<rdf:li rdf:resource="http://identifiers.org/uniprot/Q13137"/>
	</rdf:Bag>
	</bqbiol:hasPart>
	</rdf:Description>
	</rdf:RDF>
	</annotation>
            </species>
      <species boundaryCondition="false" constant="false" hasOnlySubstanceUnits="true" id="P11" initialAmount="0" metaid="_26e8f7fa-ea8c-478b-9c0d-2ed7d9156651" name="NDP52'" sboTerm="SBO:0000244">
        <annotation>
	<rdf:RDF xmlns:rdf="http://www.w3.org/1999/02/22-rdf-syntax-ns#" xmlns:bqbiol="http://biomodels.net/biology-qualifiers/">
	<rdf:Description rdf:about="#_26e8f7fa-ea8c-478b-9c0d-2ed7d9156651">
	<bqbiol:is>
	<rdf:Bag>
	<rdf:li rdf:resource="http://identifiers.org/uniprot/Q13137"/>
	</rdf:Bag>
	</bqbiol:is>
	</rdf:Description>
	</rdf:RDF>
	</annotation>
            </species>
      <species boundaryCondition="false" constant="false" hasOnlySubstanceUnits="true" id="P12" initialAmount="0" metaid="_25edbf15-03f7-4d52-8f15-c5b0d26cf2ba" name="SignalAutophagyInduction_" sboTerm="SBO:0000410">
        <annotation>
	<rdf:RDF xmlns:rdf="http://www.w3.org/1999/02/22-rdf-syntax-ns#" xmlns:bqbiol="http://biomodels.net/biology-qualifiers/">
	<rdf:Description rdf:about="#_25edbf15-03f7-4d52-8f15-c5b0d26cf2ba">
	<bqbiol:is>
	<rdf:Bag>
	<rdf:li rdf:resource="http://identifiers.org/go/GO:0005776"/>
	</rdf:Bag>
	</bqbiol:is>
	</rdf:Description>
	</rdf:RDF>
	</annotation>
            </species>
      <species boundaryCondition="false" constant="false" hasOnlySubstanceUnits="true" id="P13" initialAmount="0" metaid="d5d9b83e-ee6e-4e12-99cc-bcf97995ffcd" name="S:Gal8:Ub:p62_" sboTerm="SBO:0000296">
        <annotation>
	<rdf:RDF xmlns:rdf="http://www.w3.org/1999/02/22-rdf-syntax-ns#" xmlns:bqbiol="http://biomodels.net/biology-qualifiers/">
	<rdf:Description rdf:about="#d5d9b83e-ee6e-4e12-99cc-bcf97995ffcd">
	<bqbiol:hasPart>
	<rdf:Bag>
	<rdf:li rdf:resource="http://identifiers.org/kegg.genome/T00065"/>
	<rdf:li rdf:resource="http://identifiers.org/kegg.orthology/K06832"/>
	<rdf:li rdf:resource="http://identifiers.org/kegg.pathway/hsa04120"/>
	<rdf:li rdf:resource="http://identifiers.org/kegg.orthology/K14381"/>
	</rdf:Bag>
	</bqbiol:hasPart>
	</rdf:Description>
	</rdf:RDF>
	</annotation>
            </species>
      <species boundaryCondition="false" constant="false" hasOnlySubstanceUnits="true" id="P14" initialAmount="0" metaid="_7e103be2-0466-406d-bbde-6528f8784026" name="S:Gal8:NDP52_" sboTerm="SBO:0000296">
        <annotation>
	<rdf:RDF xmlns:rdf="http://www.w3.org/1999/02/22-rdf-syntax-ns#" xmlns:bqbiol="http://biomodels.net/biology-qualifiers/">
	<rdf:Description rdf:about="#_7e103be2-0466-406d-bbde-6528f8784026">
	<bqbiol:hasPart>
	<rdf:Bag>
	<rdf:li rdf:resource="http://identifiers.org/kegg.genome/T00065"/>
	<rdf:li rdf:resource="http://identifiers.org/kegg.orthology/K06832"/>
	<rdf:li rdf:resource="http://identifiers.org/uniprot/Q13137"/>
	</rdf:Bag>
	</bqbiol:hasPart>
	</rdf:Description>
	</rdf:RDF>
	</annotation>
            </species>
      <species boundaryCondition="false" constant="false" hasOnlySubstanceUnits="true" id="P15" initialAmount="0" metaid="_8a33d098-ecb1-4fc9-a648-8ee8f39d2c98" name="S:Gal8:Ub_" sboTerm="SBO:0000296">
        <annotation>
	<rdf:RDF xmlns:rdf="http://www.w3.org/1999/02/22-rdf-syntax-ns#" xmlns:bqbiol="http://biomodels.net/biology-qualifiers/">
	<rdf:Description rdf:about="#_8a33d098-ecb1-4fc9-a648-8ee8f39d2c98">
	<bqbiol:hasPart>
	<rdf:Bag>
	<rdf:li rdf:resource="http://identifiers.org/kegg.genome/T00065"/>
	<rdf:li rdf:resource="http://identifiers.org/kegg.orthology/K06832"/>
	<rdf:li rdf:resource="http://identifiers.org/kegg.pathway/hsa04120"/>
	</rdf:Bag>
	</bqbiol:hasPart>
	</rdf:Description>
	</rdf:RDF>
	</annotation>
            </species>
      <species boundaryCondition="false" constant="false" hasOnlySubstanceUnits="true" id="P16" initialAmount="0" metaid="_8f40d8e1-6498-4c6e-a21e-2ecc8b8f24bf" name="S:Gal8:Ub:NDP52:OPTN:p62:N/S__" sboTerm="SBO:0000296">
        <annotation>
	<rdf:RDF xmlns:rdf="http://www.w3.org/1999/02/22-rdf-syntax-ns#" xmlns:bqbiol="http://biomodels.net/biology-qualifiers/">
	<rdf:Description rdf:about="#_8f40d8e1-6498-4c6e-a21e-2ecc8b8f24bf">
	<bqbiol:hasPart>
	<rdf:Bag>
	<rdf:li rdf:resource="http://identifiers.org/kegg.genome/T00065"/>
	<rdf:li rdf:resource="http://identifiers.org/kegg.orthology/K06832"/>
	<rdf:li rdf:resource="http://identifiers.org/kegg.pathway/hsa04120"/>
	<rdf:li rdf:resource="http://identifiers.org/uniprot/Q13137"/>
	<rdf:li rdf:resource="http://identifiers.org/uniprot/Q96CV9"/>
	<rdf:li rdf:resource="http://identifiers.org/kegg.orthology/K14381"/>
	<rdf:li rdf:resource="http://identifiers.org/uniprot/A7MCY6"/>
	</rdf:Bag>
	</bqbiol:hasPart>
	</rdf:Description>
	</rdf:RDF>
	</annotation>
            </species>
      <species boundaryCondition="false" constant="false" hasOnlySubstanceUnits="true" id="P17" initialAmount="0" metaid="ca14cfc7-a53d-4739-b00a-3fe4d9132629" name="OPTN'" sboTerm="SBO:0000244">
        <annotation>
	<rdf:RDF xmlns:rdf="http://www.w3.org/1999/02/22-rdf-syntax-ns#" xmlns:bqbiol="http://biomodels.net/biology-qualifiers/">
	<rdf:Description rdf:about="#ca14cfc7-a53d-4739-b00a-3fe4d9132629">
	<bqbiol:is>
	<rdf:Bag>
	<rdf:li rdf:resource="http://identifiers.org/uniprot/Q96CV9"/>
	</rdf:Bag>
	</bqbiol:is>
	</rdf:Description>
	</rdf:RDF>
	</annotation>
            </species>
      <species boundaryCondition="false" constant="false" hasOnlySubstanceUnits="true" id="P18" initialAmount="0" metaid="e91dcff9-42be-4333-823c-f145dc4f486c" name="S:Gal8:Ub:OPTN_" sboTerm="SBO:0000296">
        <annotation>
	<rdf:RDF xmlns:rdf="http://www.w3.org/1999/02/22-rdf-syntax-ns#" xmlns:bqbiol="http://biomodels.net/biology-qualifiers/">
	<rdf:Description rdf:about="#e91dcff9-42be-4333-823c-f145dc4f486c">
	<bqbiol:hasPart>
	<rdf:Bag>
	<rdf:li rdf:resource="http://identifiers.org/kegg.genome/T00065"/>
	<rdf:li rdf:resource="http://identifiers.org/kegg.orthology/K06832"/>
	<rdf:li rdf:resource="http://identifiers.org/kegg.pathway/hsa04120"/>
	<rdf:li rdf:resource="http://identifiers.org/uniprot/Q96CV9"/>
	</rdf:Bag>
	</bqbiol:hasPart>
	</rdf:Description>
	</rdf:RDF>
	</annotation>
            </species>
      <species boundaryCondition="false" constant="false" hasOnlySubstanceUnits="true" id="P19" initialAmount="0" metaid="_07767184-29a6-4767-9fd2-d2b9aba003e0" name="AA_" sboTerm="SBO:0000240">
        <annotation>
	<rdf:RDF xmlns:rdf="http://www.w3.org/1999/02/22-rdf-syntax-ns#" xmlns:bqbiol="http://biomodels.net/biology-qualifiers/">
	<rdf:Description rdf:about="#_07767184-29a6-4767-9fd2-d2b9aba003e0">
	<bqbiol:occursIn>
	<rdf:Bag>
	<rdf:li rdf:resource="http://identifiers.org/kegg.compound/C00407"/>
	</rdf:Bag>
	</bqbiol:occursIn>
	</rdf:Description>
	</rdf:RDF>
	</annotation>
            </species>
      <species boundaryCondition="false" constant="false" hasOnlySubstanceUnits="true" id="P20" initialAmount="0" metaid="_911e0d9b-4eaa-4826-a801-41d59dedd493" name="S:Gal8:Ub:NDP52:OPTN:p62__" sboTerm="SBO:0000296">
        <annotation>
	<rdf:RDF xmlns:rdf="http://www.w3.org/1999/02/22-rdf-syntax-ns#" xmlns:bqbiol="http://biomodels.net/biology-qualifiers/">
	<rdf:Description rdf:about="#_911e0d9b-4eaa-4826-a801-41d59dedd493">
	<bqbiol:hasPart>
	<rdf:Bag>
	<rdf:li rdf:resource="http://identifiers.org/kegg.genome/T00065"/>
	<rdf:li rdf:resource="http://identifiers.org/kegg.orthology/K06832"/>
	<rdf:li rdf:resource="http://identifiers.org/kegg.pathway/hsa04120"/>
	<rdf:li rdf:resource="http://identifiers.org/uniprot/Q13137"/>
	<rdf:li rdf:resource="http://identifiers.org/uniprot/Q96CV9"/>
	<rdf:li rdf:resource="http://identifiers.org/kegg.orthology/K14381"/>
	</rdf:Bag>
	</bqbiol:hasPart>
	</rdf:Description>
	</rdf:RDF>
	</annotation>
            </species>
      <species boundaryCondition="false" constant="false" hasOnlySubstanceUnits="true" id="P21" initialAmount="0" metaid="_3caee52d-db78-4902-bda6-54027f96cdee" name="mTORC1:ULK1comp:SCV__" sboTerm="SBO:0000296">
        <annotation>
	<rdf:RDF xmlns:rdf="http://www.w3.org/1999/02/22-rdf-syntax-ns#" xmlns:bqbiol="http://biomodels.net/biology-qualifiers/">
	<rdf:Description rdf:about="#_3caee52d-db78-4902-bda6-54027f96cdee">
	<bqbiol:hasPart>
	<rdf:Bag>
	<rdf:li rdf:resource="http://identifiers.org/uniprot/O75385"/>
	<rdf:li rdf:resource="http://identifiers.org/uniprot/Q8TDY2"/>
	<rdf:li rdf:resource="http://identifiers.org/uniprot/O75143"/>
	<rdf:li rdf:resource="http://identifiers.org/uniprot/Q9BSB4"/>
	<rdf:li rdf:resource="http://identifiers.org/uniprot/P42345"/>
	<rdf:li rdf:resource="http://identifiers.org/uniprot/Q8N122"/>
	<rdf:li rdf:resource="http://identifiers.org/uniprot/Q9BVC4"/>
	<rdf:li rdf:resource="http://identifiers.org/kegg.genome/T00065"/>
	</rdf:Bag>
	</bqbiol:hasPart>
	</rdf:Description>
	</rdf:RDF>
	</annotation>
            </species>
      <species boundaryCondition="false" constant="false" hasOnlySubstanceUnits="true" id="P22" initialAmount="0" metaid="_2db3657d-de37-4d0a-bfc4-f16093933450" name="S:Gal8:Ub:NDP52:OPTN:p62:N/S:diTBK1__" sboTerm="SBO:0000296">
        <annotation>
	<rdf:RDF xmlns:rdf="http://www.w3.org/1999/02/22-rdf-syntax-ns#" xmlns:bqbiol="http://biomodels.net/biology-qualifiers/">
	<rdf:Description rdf:about="#_2db3657d-de37-4d0a-bfc4-f16093933450">
	<bqbiol:hasPart>
	<rdf:Bag>
	<rdf:li rdf:resource="http://identifiers.org/kegg.genome/T00065"/>
	<rdf:li rdf:resource="http://identifiers.org/kegg.orthology/K06832"/>
	<rdf:li rdf:resource="http://identifiers.org/kegg.pathway/hsa04120"/>
	<rdf:li rdf:resource="http://identifiers.org/uniprot/Q13137"/>
	<rdf:li rdf:resource="http://identifiers.org/uniprot/Q96CV7"/>
	<rdf:li rdf:resource="http://identifiers.org/kegg.orthology/K14381"/>
	<rdf:li rdf:resource="http://identifiers.org/uniprot/A7MCY6"/>
	<rdf:li rdf:resource="http://identifiers.org/uniprot/Q9UHD2"/>
	</rdf:Bag>
	</bqbiol:hasPart>
	</rdf:Description>
	</rdf:RDF>
	</annotation>
            </species>
      <species boundaryCondition="false" constant="false" hasOnlySubstanceUnits="true" id="P23" initialAmount="0" metaid="_461bcb54-9d45-44ed-8476-b24e0401dd63" name="diTBK1'" sboTerm="SBO:0000607">
        <annotation>
	<rdf:RDF xmlns:rdf="http://www.w3.org/1999/02/22-rdf-syntax-ns#" xmlns:bqbiol="http://biomodels.net/biology-qualifiers/">
	<rdf:Description rdf:about="#_461bcb54-9d45-44ed-8476-b24e0401dd63">
	<bqbiol:is>
	<rdf:Bag>
	<rdf:li rdf:resource="http://identifiers.org/uniprot/Q9UHD2"/>
	</rdf:Bag>
	</bqbiol:is>
	</rdf:Description>
	</rdf:RDF>
	</annotation>
            </species>
      <species boundaryCondition="false" constant="false" hasOnlySubstanceUnits="true" id="P24" initialAmount="0" metaid="_88a1179f-b012-45be-8bd2-5e3497691f9f" name="diTBK1'i" sboTerm="SBO:0000607">
        <annotation>
	<rdf:RDF xmlns:rdf="http://www.w3.org/1999/02/22-rdf-syntax-ns#" xmlns:bqbiol="http://biomodels.net/biology-qualifiers/">
	<rdf:Description rdf:about="#_88a1179f-b012-45be-8bd2-5e3497691f9f">
	<bqbiol:is>
	<rdf:Bag>
	<rdf:li rdf:resource="http://identifiers.org/uniprot/Q9UHD2"/>
	</rdf:Bag>
	</bqbiol:is>
	</rdf:Description>
	</rdf:RDF>
	</annotation>
            </species>
      <species boundaryCondition="false" constant="false" hasOnlySubstanceUnits="true" id="P25" initialAmount="0" metaid="d1bf0c0b-5093-4fad-ba29-c01cdbf55f2f" name="SCV_" sboTerm="SBO:0000240">
        <annotation>
	<rdf:RDF xmlns:rdf="http://www.w3.org/1999/02/22-rdf-syntax-ns#" xmlns:bqbiol="http://biomodels.net/biology-qualifiers/">
	<rdf:Description rdf:about="#d1bf0c0b-5093-4fad-ba29-c01cdbf55f2f">
	<bqbiol:isVersionOf>
	<rdf:Bag>
	<rdf:li rdf:resource="http://identifiers.org/kegg.genome/T00065"/>
	</rdf:Bag>
	</bqbiol:isVersionOf>
	</rdf:Description>
	</rdf:RDF>
	</annotation>
            </species>
      <species boundaryCondition="false" constant="false" hasOnlySubstanceUnits="true" id="P26" initialAmount="0" metaid="_6466028b-936e-4633-9cd9-15e4f0fc7c8f" name="S:Gal8:Ub:NDP52:OPTN:p62:N/S:diTBK1i__" sboTerm="SBO:0000296">
        <annotation>
	<rdf:RDF xmlns:rdf="http://www.w3.org/1999/02/22-rdf-syntax-ns#" xmlns:bqbiol="http://biomodels.net/biology-qualifiers/">
	<rdf:Description rdf:about="#_6466028b-936e-4633-9cd9-15e4f0fc7c8f">
	<bqbiol:hasPart>
	<rdf:Bag>
	<rdf:li rdf:resource="http://identifiers.org/kegg.orthology/K06832"/>
	<rdf:li rdf:resource="http://identifiers.org/kegg.pathway/hsa04120"/>
	<rdf:li rdf:resource="http://identifiers.org/uniprot/Q96CV9"/>
	<rdf:li rdf:resource="http://identifiers.org/uniprot/Q13137"/>
	<rdf:li rdf:resource="http://identifiers.org/kegg.orthology/K14381"/>
	<rdf:li rdf:resource="http://identifiers.org/uniprot/A7MCY6"/>
	<rdf:li rdf:resource="http://identifiers.org/uniprot/Q9UHD2"/>
	</rdf:Bag>
	</bqbiol:hasPart>
	</rdf:Description>
	</rdf:RDF>
	</annotation>
            </species>
      <species boundaryCondition="false" constant="false" hasOnlySubstanceUnits="true" id="P27" initialAmount="0" metaid="_79fe39ab-21b4-4620-be71-9e4047ab9e44" name="S:Gal8:Ub:NDP52:N/S_" sboTerm="SBO:0000296">
        <annotation>
	<rdf:RDF xmlns:rdf="http://www.w3.org/1999/02/22-rdf-syntax-ns#" xmlns:bqbiol="http://biomodels.net/biology-qualifiers/">
	<rdf:Description rdf:about="#_79fe39ab-21b4-4620-be71-9e4047ab9e44">
	<bqbiol:hasPart>
	<rdf:Bag>
	<rdf:li rdf:resource="http://identifiers.org/kegg.genome/T00065"/>
	<rdf:li rdf:resource="http://identifiers.org/kegg.orthology/K06832"/>
	<rdf:li rdf:resource="http://identifiers.org/kegg.pathway/hsa04120"/>
	<rdf:li rdf:resource="http://identifiers.org/uniprot/Q13137"/>
	<rdf:li rdf:resource="http://identifiers.org/uniprot/A7MCY6"/>
	</rdf:Bag>
	</bqbiol:hasPart>
	</rdf:Description>
	</rdf:RDF>
	</annotation>
            </species>
      <species boundaryCondition="false" constant="false" hasOnlySubstanceUnits="true" id="P28" initialAmount="0" metaid="_24d6d6e4-8392-4c38-ae0a-2444475b4a0d" name="N/S'" sboTerm="SBO:0000607">
        <annotation>
	<rdf:RDF xmlns:rdf="http://www.w3.org/1999/02/22-rdf-syntax-ns#" xmlns:bqbiol="http://biomodels.net/biology-qualifiers/">
	<rdf:Description rdf:about="#_24d6d6e4-8392-4c38-ae0a-2444475b4a0d">
	<bqbiol:is>
	<rdf:Bag>
	<rdf:li rdf:resource="http://identifiers.org/uniprot/A7MCY6"/>
	</rdf:Bag>
	</bqbiol:is>
	</rdf:Description>
	</rdf:RDF>
	</annotation>
            </species>
      <species boundaryCondition="false" constant="false" hasOnlySubstanceUnits="true" id="P29" initialAmount="0" metaid="a9a5dc08-f1d3-47a0-b2d8-a9d46e46989a" name="S:Ub_" sboTerm="SBO:0000296">
        <annotation>
	<rdf:RDF xmlns:rdf="http://www.w3.org/1999/02/22-rdf-syntax-ns#" xmlns:bqbiol="http://biomodels.net/biology-qualifiers/">
	<rdf:Description rdf:about="#a9a5dc08-f1d3-47a0-b2d8-a9d46e46989a">
	<bqbiol:hasPart>
	<rdf:Bag>
	<rdf:li rdf:resource="http://identifiers.org/kegg.genome/T00065"/>
	<rdf:li rdf:resource="http://identifiers.org/kegg.pathway/hsa04120"/>
	</rdf:Bag>
	</bqbiol:hasPart>
	</rdf:Description>
	</rdf:RDF>
	</annotation>
            </species>
      <species boundaryCondition="false" constant="false" hasOnlySubstanceUnits="true" id="P30" initialAmount="0" metaid="_9358e18b-5ba3-4079-acc0-5c1cb1e32003" name="S:Ub:p62_" sboTerm="SBO:0000296">
        <annotation>
	<rdf:RDF xmlns:rdf="http://www.w3.org/1999/02/22-rdf-syntax-ns#" xmlns:bqbiol="http://biomodels.net/biology-qualifiers/">
	<rdf:Description rdf:about="#_9358e18b-5ba3-4079-acc0-5c1cb1e32003">
	<bqbiol:hasPart>
	<rdf:Bag>
	<rdf:li rdf:resource="http://identifiers.org/kegg.genome/T00065"/>
	<rdf:li rdf:resource="http://identifiers.org/kegg.pathway/hsa04120"/>
	<rdf:li rdf:resource="http://identifiers.org/kegg.orthology/K14381"/>
	</rdf:Bag>
	</bqbiol:hasPart>
	</rdf:Description>
	</rdf:RDF>
	</annotation>
            </species>
      <species boundaryCondition="false" constant="false" hasOnlySubstanceUnits="true" id="P31" initialAmount="0" metaid="_95cede70-b6f2-40d5-8aba-2f378b68dce9" name="S:Ub:OPTN_" sboTerm="SBO:0000296">
        <annotation>
	<rdf:RDF xmlns:rdf="http://www.w3.org/1999/02/22-rdf-syntax-ns#" xmlns:bqbiol="http://biomodels.net/biology-qualifiers/">
	<rdf:Description rdf:about="#_95cede70-b6f2-40d5-8aba-2f378b68dce9">
	<bqbiol:hasPart>
	<rdf:Bag>
	<rdf:li rdf:resource="http://identifiers.org/kegg.genome/T00065"/>
	<rdf:li rdf:resource="http://identifiers.org/kegg.pathway/hsa04120"/>
	<rdf:li rdf:resource="http://identifiers.org/uniprot/Q96CV9"/>
	</rdf:Bag>
	</bqbiol:hasPart>
	</rdf:Description>
	</rdf:RDF>
	</annotation>
            </species>
      <species boundaryCondition="false" constant="false" hasOnlySubstanceUnits="true" id="P32" initialAmount="0" metaid="_09fbc3f9-8723-4e2b-bd78-ff3f12d024cc" name="S:Ub:NDP52_" sboTerm="SBO:0000296">
        <annotation>
	<rdf:RDF xmlns:rdf="http://www.w3.org/1999/02/22-rdf-syntax-ns#" xmlns:bqbiol="http://biomodels.net/biology-qualifiers/">
	<rdf:Description rdf:about="#_09fbc3f9-8723-4e2b-bd78-ff3f12d024cc">
	<bqbiol:hasPart>
	<rdf:Bag>
	<rdf:li rdf:resource="http://identifiers.org/kegg.genome/T00065"/>
	<rdf:li rdf:resource="http://identifiers.org/kegg.pathway/hsa04120"/>
	<rdf:li rdf:resource="http://identifiers.org/uniprot/Q13137"/>
	</rdf:Bag>
	</bqbiol:hasPart>
	</rdf:Description>
	</rdf:RDF>
	</annotation>
            </species>
      <species boundaryCondition="false" constant="false" hasOnlySubstanceUnits="true" id="P33" initialAmount="0" metaid="e8edefc1-bd0e-4338-a64f-5d6ff4f15512" name="TBK1" sboTerm="SBO:0000607">
        <annotation>
	<rdf:RDF xmlns:rdf="http://www.w3.org/1999/02/22-rdf-syntax-ns#" xmlns:bqbiol="http://biomodels.net/biology-qualifiers/">
	<rdf:Description rdf:about="#e8edefc1-bd0e-4338-a64f-5d6ff4f15512">
	<bqbiol:is>
	<rdf:Bag>
	<rdf:li rdf:resource="http://identifiers.org/uniprot/Q9UHD2"/>
	</rdf:Bag>
	</bqbiol:is>
	</rdf:Description>
	</rdf:RDF>
	</annotation>
            </species>
      <species boundaryCondition="false" constant="false" hasOnlySubstanceUnits="true" id="P34" initialAmount="0" metaid="_141f2100-a18a-48ae-9cf6-372e718d1bdf" name="S:Ub:NDP52:OPTN:p62__" sboTerm="SBO:0000296">
        <annotation>
	<rdf:RDF xmlns:rdf="http://www.w3.org/1999/02/22-rdf-syntax-ns#" xmlns:bqbiol="http://biomodels.net/biology-qualifiers/">
	<rdf:Description rdf:about="#_141f2100-a18a-48ae-9cf6-372e718d1bdf">
	<bqbiol:hasPart>
	<rdf:Bag>
	<rdf:li rdf:resource="http://identifiers.org/kegg.genome/T00065"/>
	<rdf:li rdf:resource="http://identifiers.org/kegg.pathway/hsa04120"/>
	<rdf:li rdf:resource="http://identifiers.org/uniprot/Q13137"/>
	<rdf:li rdf:resource="http://identifiers.org/uniprot/Q96CV9"/>
	<rdf:li rdf:resource="http://identifiers.org/kegg.orthology/K14381"/>
	</rdf:Bag>
	</bqbiol:hasPart>
	</rdf:Description>
	</rdf:RDF>
	</annotation>
            </species>
      <species boundaryCondition="false" constant="false" hasOnlySubstanceUnits="true" id="P35" initialAmount="0" metaid="_91302993-c64e-43be-adb2-df086d203a03" name="S:Ub:NDP52:OPTN:p62:N/S__" sboTerm="SBO:0000296">
        <annotation>
	<rdf:RDF xmlns:rdf="http://www.w3.org/1999/02/22-rdf-syntax-ns#" xmlns:bqbiol="http://biomodels.net/biology-qualifiers/">
	<rdf:Description rdf:about="#_91302993-c64e-43be-adb2-df086d203a03">
	<bqbiol:hasPart>
	<rdf:Bag>
	<rdf:li rdf:resource="http://identifiers.org/kegg.genome/T00065"/>
	<rdf:li rdf:resource="http://identifiers.org/kegg.pathway/hsa04120"/>
	<rdf:li rdf:resource="http://identifiers.org/uniprot/Q13137"/>
	<rdf:li rdf:resource="http://identifiers.org/uniprot/Q96CV9"/>
	<rdf:li rdf:resource="http://identifiers.org/kegg.orthology/K14381"/>
	<rdf:li rdf:resource="http://identifiers.org/uniprot/A7MCY6"/>
	</rdf:Bag>
	</bqbiol:hasPart>
	</rdf:Description>
	</rdf:RDF>
	</annotation>
            </species>
      <species boundaryCondition="false" constant="false" hasOnlySubstanceUnits="true" id="P36" initialAmount="0" metaid="b550db52-116f-4719-ac2b-42eb0514950b" name="S:Ub:NDP52:OPTN:p62:N/S:diTBK1__" sboTerm="SBO:0000296">
        <annotation>
	<rdf:RDF xmlns:rdf="http://www.w3.org/1999/02/22-rdf-syntax-ns#" xmlns:bqbiol="http://biomodels.net/biology-qualifiers/">
	<rdf:Description rdf:about="#b550db52-116f-4719-ac2b-42eb0514950b">
	<bqbiol:hasPart>
	<rdf:Bag>
	<rdf:li rdf:resource="http://identifiers.org/kegg.genome/T00065"/>
	<rdf:li rdf:resource="http://identifiers.org/kegg.pathway/hsa04120"/>
	<rdf:li rdf:resource="http://identifiers.org/uniprot/Q13137"/>
	<rdf:li rdf:resource="http://identifiers.org/uniprot/Q96CV9"/>
	<rdf:li rdf:resource="http://identifiers.org/kegg.orthology/K14381"/>
	<rdf:li rdf:resource="http://identifiers.org/uniprot/A7MCY6"/>
	</rdf:Bag>
	</bqbiol:hasPart>
	</rdf:Description>
	</rdf:RDF>
	</annotation>
            </species>
      <species boundaryCondition="false" constant="false" hasOnlySubstanceUnits="true" id="P37" initialAmount="0" metaid="_01e45359-e1c4-4a9c-bc58-a644c473848b" name="S:Ub:NDP52:OPTN:p62:N/S:diTBK1i__" sboTerm="SBO:0000296">
        <annotation>
	<rdf:RDF xmlns:rdf="http://www.w3.org/1999/02/22-rdf-syntax-ns#" xmlns:bqbiol="http://biomodels.net/biology-qualifiers/">
	<rdf:Description rdf:about="#_01e45359-e1c4-4a9c-bc58-a644c473848b">
	<bqbiol:hasPart>
	<rdf:Bag>
	<rdf:li rdf:resource="http://identifiers.org/kegg.genome/T00065"/>
	<rdf:li rdf:resource="http://identifiers.org/kegg.pathway/hsa04120"/>
	<rdf:li rdf:resource="http://identifiers.org/uniprot/Q13137"/>
	<rdf:li rdf:resource="http://identifiers.org/uniprot/Q96CV9"/>
	<rdf:li rdf:resource="http://identifiers.org/kegg.orthology/K14381"/>
	<rdf:li rdf:resource="http://identifiers.org/uniprot/A7MCY6"/>
	<rdf:li rdf:resource="http://identifiers.org/uniprot/Q9UHD2"/>
	</rdf:Bag>
	</bqbiol:hasPart>
	</rdf:Description>
	</rdf:RDF>
	</annotation>
            </species>
      <species boundaryCondition="false" constant="false" hasOnlySubstanceUnits="true" id="P38" initialAmount="0" metaid="_79737668-9a86-45f6-931e-3dcaab45041e" name="diTBK1'ii" sboTerm="SBO:0000286">
        <annotation>
	<rdf:RDF xmlns:rdf="http://www.w3.org/1999/02/22-rdf-syntax-ns#" xmlns:bqbiol="http://biomodels.net/biology-qualifiers/">
	<rdf:Description rdf:about="#_79737668-9a86-45f6-931e-3dcaab45041e">
	<bqbiol:is>
	<rdf:Bag>
	<rdf:li rdf:resource="http://identifiers.org/uniprot/Q9UHD2"/>
	</rdf:Bag>
	</bqbiol:is>
	</rdf:Description>
	</rdf:RDF>
	</annotation>
            </species>
      <species boundaryCondition="false" constant="false" hasOnlySubstanceUnits="true" id="P39" initialAmount="0" metaid="_65a799fe-cd27-4f3b-ac0a-56b41d00234e" name="diTBK1'iii" sboTerm="SBO:0000286">
        <annotation>
	<rdf:RDF xmlns:rdf="http://www.w3.org/1999/02/22-rdf-syntax-ns#" xmlns:bqbiol="http://biomodels.net/biology-qualifiers/">
	<rdf:Description rdf:about="#_65a799fe-cd27-4f3b-ac0a-56b41d00234e">
	<bqbiol:is>
	<rdf:Bag>
	<rdf:li rdf:resource="http://identifiers.org/uniprot/Q9UHD2"/>
	</rdf:Bag>
	</bqbiol:is>
	</rdf:Description>
	</rdf:RDF>
	</annotation>
            </species>
      <species boundaryCondition="false" constant="false" hasOnlySubstanceUnits="true" id="P40" initialAmount="0" metaid="_6eb18c57-8205-4060-8fcf-db47d92b2337" name="S:Ub:NDP52:OPTN:p62:N/S:OligoTBK1__" sboTerm="SBO:0000420">
        <annotation>
	<rdf:RDF xmlns:rdf="http://www.w3.org/1999/02/22-rdf-syntax-ns#" xmlns:bqbiol="http://biomodels.net/biology-qualifiers/">
	<rdf:Description rdf:about="#_6eb18c57-8205-4060-8fcf-db47d92b2337">
	<bqbiol:hasPart>
	<rdf:Bag>
	<rdf:li rdf:resource="http://identifiers.org/kegg.genome/T00065"/>
	<rdf:li rdf:resource="http://identifiers.org/kegg.pathway/hsa04120"/>
	<rdf:li rdf:resource="http://identifiers.org/uniprot/Q13137"/>
	<rdf:li rdf:resource="http://identifiers.org/uniprot/Q96CV9"/>
	<rdf:li rdf:resource="http://identifiers.org/uniprot/A7MCY6"/>
	<rdf:li rdf:resource="http://identifiers.org/uniprot/Q9UHD2"/>
	<rdf:li rdf:resource="http://identifiers.org/kegg.orthology/K14381"/>
	</rdf:Bag>
	</bqbiol:hasPart>
	</rdf:Description>
	</rdf:RDF>
	</annotation>
            </species>
      <species boundaryCondition="false" constant="false" hasOnlySubstanceUnits="true" id="P41" initialAmount="0" metaid="_13427f29-cb1c-4b6f-b7b2-0a5d12eb06a1" name="Ap:Ub_" sboTerm="SBO:0000296">
        <annotation>
	<rdf:RDF xmlns:rdf="http://www.w3.org/1999/02/22-rdf-syntax-ns#" xmlns:bqbiol="http://biomodels.net/biology-qualifiers/">
	<rdf:Description rdf:about="#_13427f29-cb1c-4b6f-b7b2-0a5d12eb06a1">
	<bqbiol:hasVersion>
	<rdf:Bag>
	<rdf:li rdf:resource="http://identifiers.org/kegg.genome/T00065"/>
	<rdf:li rdf:resource="http://identifiers.org/go/GO:0005776"/>
	<rdf:li rdf:resource="http://identifiers.org/kegg.pathway/hsa04120"/>
	</rdf:Bag>
	</bqbiol:hasVersion>
	</rdf:Description>
	</rdf:RDF>
	</annotation>
            </species>
      <species boundaryCondition="false" constant="false" hasOnlySubstanceUnits="true" id="P42" initialAmount="0" metaid="_5fa95b7d-276a-43a9-8b6c-57c5e9d87caf" name="Ap:Ub:N/S__" sboTerm="SBO:0000296">
        <annotation>
	<rdf:RDF xmlns:rdf="http://www.w3.org/1999/02/22-rdf-syntax-ns#" xmlns:bqbiol="http://biomodels.net/biology-qualifiers/">
	<rdf:Description rdf:about="#_5fa95b7d-276a-43a9-8b6c-57c5e9d87caf">
	<bqbiol:hasVersion>
	<rdf:Bag>
	<rdf:li rdf:resource="http://identifiers.org/kegg.genome/T00065"/>
	<rdf:li rdf:resource="http://identifiers.org/go/GO:0005776"/>
	<rdf:li rdf:resource="http://identifiers.org/kegg.pathway/hsa04120"/>
	<rdf:li rdf:resource="http://identifiers.org/uniprot/A7MCY6"/>
	</rdf:Bag>
	</bqbiol:hasVersion>
	</rdf:Description>
	</rdf:RDF>
	</annotation>
            </species>
      <species boundaryCondition="false" constant="false" hasOnlySubstanceUnits="true" id="P43" initialAmount="0" metaid="_9933ad2e-8cb0-4bce-9a6a-bfe35d70103e" name="Ap:Ub:OPTNp_" sboTerm="SBO:0000296">
        <annotation>
	<rdf:RDF xmlns:rdf="http://www.w3.org/1999/02/22-rdf-syntax-ns#" xmlns:bqbiol="http://biomodels.net/biology-qualifiers/">
	<rdf:Description rdf:about="#_9933ad2e-8cb0-4bce-9a6a-bfe35d70103e">
	<bqbiol:hasVersion>
	<rdf:Bag>
	<rdf:li rdf:resource="http://identifiers.org/kegg.genome/T00065"/>
	<rdf:li rdf:resource="http://identifiers.org/go/GO:0005776"/>
	<rdf:li rdf:resource="http://identifiers.org/kegg.pathway/hsa04120"/>
	<rdf:li rdf:resource="http://identifiers.org/uniprot/Q96CV9"/>
	</rdf:Bag>
	</bqbiol:hasVersion>
	</rdf:Description>
	</rdf:RDF>
	</annotation>
            </species>
      <species boundaryCondition="false" constant="false" hasOnlySubstanceUnits="true" id="P44" initialAmount="0" metaid="d2f41d1d-688e-4bbe-8d19-0c99ec486cfd" name="p62'" sboTerm="SBO:0000244">
        <annotation>
	<rdf:RDF xmlns:rdf="http://www.w3.org/1999/02/22-rdf-syntax-ns#" xmlns:bqbiol="http://biomodels.net/biology-qualifiers/">
	<rdf:Description rdf:about="#d2f41d1d-688e-4bbe-8d19-0c99ec486cfd">
	<bqbiol:is>
	<rdf:Bag>
	<rdf:li rdf:resource="http://identifiers.org/kegg.orthology/K14381"/>
	</rdf:Bag>
	</bqbiol:is>
	</rdf:Description>
	</rdf:RDF>
	</annotation>
            </species>
      <species boundaryCondition="false" constant="false" hasOnlySubstanceUnits="true" id="P45" initialAmount="0" metaid="f8c12dd0-d2c6-4976-a4f6-1f1be65606d1" name="OPTN'i" sboTerm="SBO:0000244">
        <annotation>
	<rdf:RDF xmlns:rdf="http://www.w3.org/1999/02/22-rdf-syntax-ns#" xmlns:bqbiol="http://biomodels.net/biology-qualifiers/">
	<rdf:Description rdf:about="#f8c12dd0-d2c6-4976-a4f6-1f1be65606d1">
	<bqbiol:is>
	<rdf:Bag>
	<rdf:li rdf:resource="http://identifiers.org/uniprot/Q96CV9"/>
	</rdf:Bag>
	</bqbiol:is>
	</rdf:Description>
	</rdf:RDF>
	</annotation>
            </species>
      <species boundaryCondition="false" constant="false" hasOnlySubstanceUnits="true" id="P46" initialAmount="0" metaid="f6ef64e5-629c-4f28-aef6-9707d4bbd252" name="p62'i" sboTerm="SBO:0000244">
        <annotation>
	<rdf:RDF xmlns:rdf="http://www.w3.org/1999/02/22-rdf-syntax-ns#" xmlns:bqbiol="http://biomodels.net/biology-qualifiers/">
	<rdf:Description rdf:about="#f6ef64e5-629c-4f28-aef6-9707d4bbd252">
	<bqbiol:is>
	<rdf:Bag>
	<rdf:li rdf:resource="http://identifiers.org/kegg.orthology/K14381"/>
	</rdf:Bag>
	</bqbiol:is>
	</rdf:Description>
	</rdf:RDF>
	</annotation>
            </species>
      <species boundaryCondition="false" constant="false" hasOnlySubstanceUnits="true" id="P47" initialAmount="0" metaid="f406ef8f-cdef-437a-a00f-e75356e3c63d" name="NDP52'i" sboTerm="SBO:0000244">
        <annotation>
	<rdf:RDF xmlns:rdf="http://www.w3.org/1999/02/22-rdf-syntax-ns#" xmlns:bqbiol="http://biomodels.net/biology-qualifiers/">
	<rdf:Description rdf:about="#f406ef8f-cdef-437a-a00f-e75356e3c63d">
	<bqbiol:is>
	<rdf:Bag>
	<rdf:li rdf:resource="http://identifiers.org/uniprot/Q13137"/>
	</rdf:Bag>
	</bqbiol:is>
	</rdf:Description>
	</rdf:RDF>
	</annotation>
            </species>
      <species boundaryCondition="false" constant="false" hasOnlySubstanceUnits="true" id="P48" initialAmount="0" metaid="_1335d667-599a-42ad-94d2-ad30250b685a" name="S:Gal8:Ub:NDP52:p62:OPTNp.N/S:OligoTBK1__" sboTerm="SBO:0000420">
        <annotation>
	<rdf:RDF xmlns:rdf="http://www.w3.org/1999/02/22-rdf-syntax-ns#" xmlns:bqbiol="http://biomodels.net/biology-qualifiers/">
	<rdf:Description rdf:about="#_1335d667-599a-42ad-94d2-ad30250b685a">
	<bqbiol:hasPart>
	<rdf:Bag>
	<rdf:li rdf:resource="http://identifiers.org/kegg.genome/T00065"/>
	<rdf:li rdf:resource="http://identifiers.org/kegg.orthology/K06832"/>
	<rdf:li rdf:resource="http://identifiers.org/kegg.pathway/hsa04120"/>
	<rdf:li rdf:resource="http://identifiers.org/uniprot/Q13137"/>
	<rdf:li rdf:resource="http://identifiers.org/uniprot/Q96CV9"/>
	<rdf:li rdf:resource="http://identifiers.org/kegg.orthology/K14381"/>
	<rdf:li rdf:resource="http://identifiers.org/uniprot/A7MCY6"/>
	<rdf:li rdf:resource="http://identifiers.org/uniprot/Q9UHD2"/>
	</rdf:Bag>
	</bqbiol:hasPart>
	</rdf:Description>
	</rdf:RDF>
	</annotation>
            </species>
      <species boundaryCondition="false" constant="false" hasOnlySubstanceUnits="true" id="P49" initialAmount="0" metaid="_499a00bb-8922-40f1-ae1c-c4b53097e11c" name="S:Ub:NDP52:N/S_" sboTerm="SBO:0000296">
        <annotation>
	<rdf:RDF xmlns:rdf="http://www.w3.org/1999/02/22-rdf-syntax-ns#" xmlns:bqbiol="http://biomodels.net/biology-qualifiers/">
	<rdf:Description rdf:about="#_499a00bb-8922-40f1-ae1c-c4b53097e11c">
	<bqbiol:hasPart>
	<rdf:Bag>
	<rdf:li rdf:resource="http://identifiers.org/kegg.genome/T00065"/>
	<rdf:li rdf:resource="http://identifiers.org/kegg.pathway/hsa04120"/>
	<rdf:li rdf:resource="http://identifiers.org/uniprot/Q13137"/>
	<rdf:li rdf:resource="http://identifiers.org/uniprot/A7MCY6"/>
	</rdf:Bag>
	</bqbiol:hasPart>
	</rdf:Description>
	</rdf:RDF>
	</annotation>
            </species>
      <species boundaryCondition="false" constant="false" hasOnlySubstanceUnits="true" id="P50" initialAmount="0" metaid="f16552e1-58ed-4923-a8ab-b6a9ba69bba4" name="N/S'i" sboTerm="SBO:0000607">
        <annotation>
	<rdf:RDF xmlns:rdf="http://www.w3.org/1999/02/22-rdf-syntax-ns#" xmlns:bqbiol="http://biomodels.net/biology-qualifiers/">
	<rdf:Description rdf:about="#f16552e1-58ed-4923-a8ab-b6a9ba69bba4">
	<bqbiol:is>
	<rdf:Bag>
	<rdf:li rdf:resource="http://identifiers.org/uniprot/A7MCY6"/>
	</rdf:Bag>
	</bqbiol:is>
	</rdf:Description>
	</rdf:RDF>
	</annotation>
            </species>
      <species boundaryCondition="false" constant="false" hasOnlySubstanceUnits="true" id="P51" initialAmount="0" metaid="_6c75c63b-2e49-4f6d-b06a-fa9a9f5e7c37" name="Ap:Gal8:Ub:OPTNp_" sboTerm="SBO:0000296">
        <annotation>
	<rdf:RDF xmlns:rdf="http://www.w3.org/1999/02/22-rdf-syntax-ns#" xmlns:bqbiol="http://biomodels.net/biology-qualifiers/">
	<rdf:Description rdf:about="#_6c75c63b-2e49-4f6d-b06a-fa9a9f5e7c37">
	<bqbiol:hasVersion>
	<rdf:Bag>
	<rdf:li rdf:resource="http://identifiers.org/kegg.genome/T00065"/>
	<rdf:li rdf:resource="http://identifiers.org/go/GO:0005776"/>
	<rdf:li rdf:resource="http://identifiers.org/kegg.pathway/hsa04120"/>
	<rdf:li rdf:resource="http://identifiers.org/kegg.orthology/K06832"/>
	<rdf:li rdf:resource="http://identifiers.org/uniprot/Q96CV9"/>
	</rdf:Bag>
	</bqbiol:hasVersion>
	</rdf:Description>
	</rdf:RDF>
	</annotation>
            </species>
      <species boundaryCondition="false" constant="false" hasOnlySubstanceUnits="true" id="P52" initialAmount="0" metaid="_6144f847-37f9-4422-a015-996687b9755b" name="LC3/GABARAP_" sboTerm="SBO:0000245">
        <annotation>
	<rdf:RDF xmlns:rdf="http://www.w3.org/1999/02/22-rdf-syntax-ns#" xmlns:bqbiol="http://biomodels.net/biology-qualifiers/">
	<rdf:Description rdf:about="#_6144f847-37f9-4422-a015-996687b9755b">
	<bqbiol:hasPart>
	<rdf:Bag>
	<rdf:li rdf:resource="http://identifiers.org/uniprot/Q9H492"/>
	<rdf:li rdf:resource="http://identifiers.org/uniprot/Q9GZQ8"/>
	<rdf:li rdf:resource="http://identifiers.org/uniprot/Q9BXW4"/>
	<rdf:li rdf:resource="http://identifiers.org/uniprot/Q9H0R8"/>
	<rdf:li rdf:resource="http://identifiers.org/uniprot/O95166"/>
	<rdf:li rdf:resource="http://identifiers.org/uniprot/P60520"/>
	</rdf:Bag>
	</bqbiol:hasPart>
	</rdf:Description>
	</rdf:RDF>
	</annotation>
            </species>
      <species boundaryCondition="false" constant="false" hasOnlySubstanceUnits="true" id="P53" initialAmount="0" metaid="_54cffdd4-7bb7-456a-9ede-7f7c5620da61" name="Ap:Gal8" sboTerm="SBO:0000296">
        <annotation>
	<rdf:RDF xmlns:rdf="http://www.w3.org/1999/02/22-rdf-syntax-ns#" xmlns:bqbiol="http://biomodels.net/biology-qualifiers/">
	<rdf:Description rdf:about="#_54cffdd4-7bb7-456a-9ede-7f7c5620da61">
	<bqbiol:hasVersion>
	<rdf:Bag>
	<rdf:li rdf:resource="http://identifiers.org/kegg.genome/T00065"/>
	<rdf:li rdf:resource="http://identifiers.org/go/GO:0005776"/>
	<rdf:li rdf:resource="http://identifiers.org/kegg.orthology/K06832"/>
	</rdf:Bag>
	</bqbiol:hasVersion>
	</rdf:Description>
	</rdf:RDF>
	</annotation>
            </species>
      <species boundaryCondition="false" constant="false" hasOnlySubstanceUnits="true" id="P54" initialAmount="0" metaid="be9d5344-eefb-4c39-af8e-2c55058c62a0" name="Ap:Gal8:Ub:N/S_" sboTerm="SBO:0000296">
        <annotation>
	<rdf:RDF xmlns:rdf="http://www.w3.org/1999/02/22-rdf-syntax-ns#" xmlns:bqbiol="http://biomodels.net/biology-qualifiers/">
	<rdf:Description rdf:about="#be9d5344-eefb-4c39-af8e-2c55058c62a0">
	<bqbiol:hasVersion>
	<rdf:Bag>
	<rdf:li rdf:resource="http://identifiers.org/kegg.genome/T00065"/>
	<rdf:li rdf:resource="http://identifiers.org/go/GO:0005776"/>
	<rdf:li rdf:resource="http://identifiers.org/kegg.orthology/K06832"/>
	<rdf:li rdf:resource="http://identifiers.org/kegg.pathway/hsa04120"/>
	<rdf:li rdf:resource="http://identifiers.org/uniprot/A7MCY6"/>
	</rdf:Bag>
	</bqbiol:hasVersion>
	</rdf:Description>
	</rdf:RDF>
	</annotation>
            </species>
      <species boundaryCondition="false" constant="false" hasOnlySubstanceUnits="true" id="P55" initialAmount="0" metaid="_6420d630-13aa-4042-857d-5be0765464e2" name="Ap:Gal8:Ub_" sboTerm="SBO:0000296">
        <annotation>
	<rdf:RDF xmlns:rdf="http://www.w3.org/1999/02/22-rdf-syntax-ns#" xmlns:bqbiol="http://biomodels.net/biology-qualifiers/">
	<rdf:Description rdf:about="#_6420d630-13aa-4042-857d-5be0765464e2">
	<bqbiol:hasVersion>
	<rdf:Bag>
	<rdf:li rdf:resource="http://identifiers.org/kegg.genome/T00065"/>
	<rdf:li rdf:resource="http://identifiers.org/go/GO:0005776"/>
	<rdf:li rdf:resource="http://identifiers.org/kegg.orthology/K06832"/>
	<rdf:li rdf:resource="http://identifiers.org/kegg.pathway/hsa04120"/>
	</rdf:Bag>
	</bqbiol:hasVersion>
	</rdf:Description>
	</rdf:RDF>
	</annotation>
            </species>
      <species boundaryCondition="false" constant="false" hasOnlySubstanceUnits="true" id="P56" initialAmount="0" metaid="df0df13d-f92c-4886-9289-206ff9f8b9b0" name="AAstarvation_" sboTerm="SBO:0000240">
        <annotation>
	<rdf:RDF xmlns:rdf="http://www.w3.org/1999/02/22-rdf-syntax-ns#" xmlns:bqbiol="http://biomodels.net/biology-qualifiers/">
	<rdf:Description rdf:about="#df0df13d-f92c-4886-9289-206ff9f8b9b0">
	<bqbiol:occursIn>
	<rdf:Bag>
	<rdf:li rdf:resource="http://identifiers.org/kegg.compound/C00407"/>
	</rdf:Bag>
	</bqbiol:occursIn>
	</rdf:Description>
	</rdf:RDF>
	</annotation>
            </species>
      <species boundaryCondition="false" constant="false" hasOnlySubstanceUnits="true" id="P57" initialAmount="0" metaid="_098d1bd1-1543-4425-ba3e-27fe9265dd56" name="OPTN_" sboTerm="SBO:0000244">
        <annotation>
	<rdf:RDF xmlns:rdf="http://www.w3.org/1999/02/22-rdf-syntax-ns#" xmlns:bqbiol="http://biomodels.net/biology-qualifiers/">
	<rdf:Description rdf:about="#_098d1bd1-1543-4425-ba3e-27fe9265dd56">
	<bqbiol:is>
	<rdf:Bag>
	<rdf:li rdf:resource="http://identifiers.org/uniprot/Q96CV9"/>
	</rdf:Bag>
	</bqbiol:is>
	</rdf:Description>
	</rdf:RDF>
	</annotation>
            </species>
      <species boundaryCondition="false" constant="false" hasOnlySubstanceUnits="true" id="P58" initialAmount="0" metaid="e1434cf7-b034-4eed-bf07-25833070c8d8" name="mTORC1inactive" sboTerm="SBO:0000296">
        <annotation>
	<rdf:RDF xmlns:rdf="http://www.w3.org/1999/02/22-rdf-syntax-ns#" xmlns:bqbiol="http://biomodels.net/biology-qualifiers/">
	<rdf:Description rdf:about="#e1434cf7-b034-4eed-bf07-25833070c8d8">
	<bqbiol:hasPart>
	<rdf:Bag>
	<rdf:li rdf:resource="http://identifiers.org/uniprot/P42345"/>
	<rdf:li rdf:resource="http://identifiers.org/uniprot/Q8N122"/>
	<rdf:li rdf:resource="http://identifiers.org/uniprot/Q9BVC4"/>
	</rdf:Bag>
	</bqbiol:hasPart>
	</rdf:Description>
	</rdf:RDF>
	</annotation>
            </species>
      <species boundaryCondition="false" constant="false" hasOnlySubstanceUnits="true" id="P59" initialAmount="0" metaid="_43eaf01a-bcbc-4f09-8945-6d3f7952f632" name="ULK1comp_" sboTerm="SBO:0000296">
        <annotation>
	<rdf:RDF xmlns:rdf="http://www.w3.org/1999/02/22-rdf-syntax-ns#" xmlns:bqbiol="http://biomodels.net/biology-qualifiers/">
	<rdf:Description rdf:about="#_43eaf01a-bcbc-4f09-8945-6d3f7952f632">
	<bqbiol:hasPart>
	<rdf:Bag>
	<rdf:li rdf:resource="http://identifiers.org/uniprot/O75385"/>
	<rdf:li rdf:resource="http://identifiers.org/uniprot/Q8TDY2"/>
	<rdf:li rdf:resource="http://identifiers.org/uniprot/O75143"/>
	<rdf:li rdf:resource="http://identifiers.org/uniprot/Q9BSB4"/>
	</rdf:Bag>
	</bqbiol:hasPart>
	</rdf:Description>
	</rdf:RDF>
	</annotation>
            </species>
      <species boundaryCondition="false" constant="false" hasOnlySubstanceUnits="true" id="P60" initialAmount="0" metaid="_13b427e9-042a-4b4c-a2df-7a13d8f724e9" name="NDP52" sboTerm="SBO:0000244">
        <annotation>
	<rdf:RDF xmlns:rdf="http://www.w3.org/1999/02/22-rdf-syntax-ns#" xmlns:bqbiol="http://biomodels.net/biology-qualifiers/">
	<rdf:Description rdf:about="#_13b427e9-042a-4b4c-a2df-7a13d8f724e9">
	<bqbiol:is>
	<rdf:Bag>
	<rdf:li rdf:resource="http://identifiers.org/uniprot/Q13137"/>
	</rdf:Bag>
	</bqbiol:is>
	</rdf:Description>
	</rdf:RDF>
	</annotation>
            </species>
    </listOfSpecies>
    <listOfReactions>
      <reaction fast="false" id="T0" metaid="_608efcdf-c5ee-4435-9344-407e3fb05dac" name="Syn7_" reversible="false" sboTerm="SBO:0000393">
        <annotation>
	<rdf:RDF xmlns:rdf="http://www.w3.org/1999/02/22-rdf-syntax-ns#" xmlns:bqbiol="http://biomodels.net/biology-qualifiers/">
	<rdf:Description rdf:about="#_608efcdf-c5ee-4435-9344-407e3fb05dac">
	<bqbiol:isVersionOf>
	<rdf:Bag>
	<rdf:li rdf:resource="http://identifiers.org/go/GO:0006412"/>
	</rdf:Bag>
	</bqbiol:isVersionOf>
	</rdf:Description>
	</rdf:RDF>
	</annotation>
              <listOfProducts>
          <speciesReference constant="true" species="P2" stoichiometry="1"/>
        </listOfProducts>
      </reaction>
      <reaction fast="false" id="T1" metaid="_991f365d-ae30-4ec7-8114-1b335f95d6c1" name="T34" reversible="false" sboTerm="SBO:0000395">
        <annotation>
	<rdf:RDF xmlns:rdf="http://www.w3.org/1999/02/22-rdf-syntax-ns#" xmlns:bqbiol="http://biomodels.net/biology-qualifiers/">
	<rdf:Description rdf:about="#_991f365d-ae30-4ec7-8114-1b335f95d6c1">
	<bqbiol:is>
	<rdf:Bag>
	<rdf:li rdf:resource="http://identifiers.org/reactome/R-HSA-5675790"/>
	</rdf:Bag>
	</bqbiol:is>
	</rdf:Description>
	</rdf:RDF>
	</annotation>
              <listOfReactants>
          <speciesReference constant="true" species="P0" stoichiometry="1"/>
          <speciesReference constant="true" species="P56" stoichiometry="1"/>
        </listOfReactants>
        <listOfProducts>
          <speciesReference constant="true" species="P59" stoichiometry="1"/>
          <speciesReference constant="true" species="P58" stoichiometry="1"/>
        </listOfProducts>
      </reaction>
      <reaction fast="false" id="T2" metaid="_36a4db75-c74b-4cf4-b88b-d7d15baa2713" name="Syn5_" reversible="false" sboTerm="SBO:0000393">
        <annotation>
	<rdf:RDF xmlns:rdf="http://www.w3.org/1999/02/22-rdf-syntax-ns#" xmlns:bqbiol="http://biomodels.net/biology-qualifiers/">
	<rdf:Description rdf:about="#_36a4db75-c74b-4cf4-b88b-d7d15baa2713">
	<bqbiol:isVersionOf>
	<rdf:Bag>
	<rdf:li rdf:resource="http://identifiers.org/go/GO:0006412"/>
	</rdf:Bag>
	</bqbiol:isVersionOf>
	</rdf:Description>
	</rdf:RDF>
	</annotation>
              <listOfProducts>
          <speciesReference constant="true" species="P60" stoichiometry="1"/>
        </listOfProducts>
      </reaction>
      <reaction fast="false" id="T3" metaid="_49f3cc24-5dbe-4e10-afd3-9c6551b60c27" name="Syn6_" reversible="false" sboTerm="SBO:0000393">
        <annotation>
	<rdf:RDF xmlns:rdf="http://www.w3.org/1999/02/22-rdf-syntax-ns#" xmlns:bqbiol="http://biomodels.net/biology-qualifiers/">
	<rdf:Description rdf:about="#_49f3cc24-5dbe-4e10-afd3-9c6551b60c27">
	<bqbiol:isVersionOf>
	<rdf:Bag>
	<rdf:li rdf:resource="http://identifiers.org/go/GO:0006412"/>
	</rdf:Bag>
	</bqbiol:isVersionOf>
	</rdf:Description>
	</rdf:RDF>
	</annotation>
              <listOfProducts>
          <speciesReference constant="true" species="P57" stoichiometry="1"/>
        </listOfProducts>
      </reaction>
      <reaction fast="false" id="T4" metaid="_069502db-bdf6-48d9-98e5-40a22e5b92d1" name="SCVdamage_" reversible="false" sboTerm="SBO:0000357">
        <annotation>
	<rdf:RDF xmlns:rdf="http://www.w3.org/1999/02/22-rdf-syntax-ns#" xmlns:bqbiol="http://biomodels.net/biology-qualifiers/">
	<rdf:Description rdf:about="#_069502db-bdf6-48d9-98e5-40a22e5b92d1">
	<bqbiol:is>
	<rdf:Bag>
	<rdf:li rdf:resource="http://identifiers.org/go/GO:0051673"/>
	</rdf:Bag>
	</bqbiol:is>
	</rdf:Description>
	</rdf:RDF>
	</annotation>
              <listOfReactants>
          <speciesReference constant="true" species="P25" stoichiometry="1"/>
        </listOfReactants>
        <listOfProducts>
          <speciesReference constant="true" species="P5" stoichiometry="1"/>
          <speciesReference constant="true" species="P9" stoichiometry="1"/>
        </listOfProducts>
      </reaction>
      <reaction fast="false" id="T5" metaid="_83ee76c8-89f2-49b9-9103-9674d833b1d9" name="T1" reversible="false" sboTerm="SBO:0000177">
        <annotation>
	<rdf:RDF xmlns:rdf="http://www.w3.org/1999/02/22-rdf-syntax-ns#" xmlns:bqbiol="http://biomodels.net/biology-qualifiers/">
	<rdf:Description rdf:about="#_83ee76c8-89f2-49b9-9103-9674d833b1d9">
	<bqbiol:isDescribedBy>
	<rdf:Bag>
	<rdf:li rdf:resource="http://identifiers.org/pubmed/22246324"/>
	</rdf:Bag>
	</bqbiol:isDescribedBy>
	</rdf:Description>
	</rdf:RDF>
	</annotation>
              <listOfReactants>
          <speciesReference constant="true" species="P5" stoichiometry="1"/>
          <speciesReference constant="true" species="P7" stoichiometry="1"/>
        </listOfReactants>
        <listOfProducts>
          <speciesReference constant="true" species="P8" stoichiometry="1"/>
        </listOfProducts>
      </reaction>
      <reaction fast="false" id="T6" metaid="_431b80f3-ab8e-488c-85f4-f5c0938503a3" name="T18" reversible="false" sboTerm="SBO:0000412">
        <annotation>
	<rdf:RDF xmlns:rdf="http://www.w3.org/1999/02/22-rdf-syntax-ns#" xmlns:bqbiol="http://biomodels.net/biology-qualifiers/">
	<rdf:Description rdf:about="#_431b80f3-ab8e-488c-85f4-f5c0938503a3">
	<bqbiol:hasVersion>
	<rdf:Bag>
	<rdf:li rdf:resource="http://identifiers.org/go/GO:0085020"/>
	<rdf:li rdf:resource="http://identifiers.org/go/GO:0044314"/>
	</rdf:Bag>
	</bqbiol:hasVersion>
	</rdf:Description>
	</rdf:RDF>
	</annotation>
              <listOfReactants>
          <speciesReference constant="true" species="P1" stoichiometry="1"/>
          <speciesReference constant="true" species="P3" stoichiometry="1"/>
          <speciesReference constant="true" species="P6" stoichiometry="1"/>
        </listOfReactants>
        <listOfProducts>
          <speciesReference constant="true" species="P29" stoichiometry="1"/>
        </listOfProducts>
      </reaction>
      <reaction fast="false" id="T7" metaid="e946c5ae-ceb0-4c05-b15e-a3a559719ebb" name="Syn1" reversible="false" sboTerm="SBO:0000393">
        <annotation>
	<rdf:RDF xmlns:rdf="http://www.w3.org/1999/02/22-rdf-syntax-ns#" xmlns:bqbiol="http://biomodels.net/biology-qualifiers/">
	<rdf:Description rdf:about="#e946c5ae-ceb0-4c05-b15e-a3a559719ebb">
	<bqbiol:isVersionOf>
	<rdf:Bag>
	<rdf:li rdf:resource="http://identifiers.org/go/GO:0006412"/>
	</rdf:Bag>
	</bqbiol:isVersionOf>
	</rdf:Description>
	</rdf:RDF>
	</annotation>
              <listOfProducts>
          <speciesReference constant="true" species="P7" stoichiometry="1"/>
        </listOfProducts>
      </reaction>
      <reaction fast="false" id="T8" metaid="b93c86d8-ee70-48f7-aae5-11233636173e" name="T3i" reversible="false" sboTerm="SBO:0000177">
        <annotation>
	<rdf:RDF xmlns:rdf="http://www.w3.org/1999/02/22-rdf-syntax-ns#" xmlns:bqbiol="http://biomodels.net/biology-qualifiers/">
	<rdf:Description rdf:about="#b93c86d8-ee70-48f7-aae5-11233636173e">
	<bqbiol:is>
	<rdf:Bag>
	<rdf:li rdf:resource="http://identifiers.org/pdb/4GXL"/>
	</rdf:Bag>
	</bqbiol:is>
	</rdf:Description>
	</rdf:RDF>
	</annotation>
              <listOfReactants>
          <speciesReference constant="true" species="P8" stoichiometry="1"/>
          <speciesReference constant="true" species="P60" stoichiometry="1"/>
        </listOfReactants>
        <listOfProducts>
          <speciesReference constant="true" species="P14" stoichiometry="1"/>
        </listOfProducts>
      </reaction>
      <reaction fast="false" id="T9" metaid="_8b84a489-e5d9-4784-a6cf-6a06490aeb79" name="T2i" reversible="false" sboTerm="SBO:0000224">
        <annotation>
	<rdf:RDF xmlns:rdf="http://www.w3.org/1999/02/22-rdf-syntax-ns#" xmlns:bqbiol="http://biomodels.net/biology-qualifiers/">
	<rdf:Description rdf:about="#_8b84a489-e5d9-4784-a6cf-6a06490aeb79">
	<bqbiol:isDescribedBy>
	<rdf:Bag>
	<rdf:li rdf:resource="http://identifiers.org/pubmed/23245322"/>
	<rdf:li rdf:resource="http://identifiers.org/pubmed/20616063"/>
	</rdf:Bag>
	</bqbiol:isDescribedBy>
	</rdf:Description>
	</rdf:RDF>
	</annotation>
              <listOfReactants>
          <speciesReference constant="true" species="P3" stoichiometry="1"/>
          <speciesReference constant="true" species="P6" stoichiometry="1"/>
          <speciesReference constant="true" species="P14" stoichiometry="1"/>
        </listOfReactants>
        <listOfProducts>
          <speciesReference constant="true" species="P10" stoichiometry="1"/>
        </listOfProducts>
      </reaction>
      <reaction fast="false" id="T10" metaid="_778ec53d-28e8-4492-a5a0-666861f3756f" name="T33" reversible="false" sboTerm="SBO:0000375">
        <annotation>
	<rdf:RDF xmlns:rdf="http://www.w3.org/1999/02/22-rdf-syntax-ns#" xmlns:bqbiol="http://biomodels.net/biology-qualifiers/">
	<rdf:Description rdf:about="#_778ec53d-28e8-4492-a5a0-666861f3756f">
	<bqbiol:isVersionOf>
	<rdf:Bag>
	<rdf:li rdf:resource="http://identifiers.org/go/GO:0034198"/>
	</rdf:Bag>
	</bqbiol:isVersionOf>
	</rdf:Description>
	</rdf:RDF>
	</annotation>
              <listOfReactants>
          <speciesReference constant="true" species="P9" stoichiometry="1"/>
          <speciesReference constant="true" species="P19" stoichiometry="1"/>
        </listOfReactants>
        <listOfProducts>
          <speciesReference constant="true" species="P56" stoichiometry="1"/>
        </listOfProducts>
      </reaction>
      <reaction fast="false" id="T11" metaid="e0dd25a5-dba1-48f9-b4f2-9b824710c95f" name="T2" reversible="false" sboTerm="SBO:0000224">
        <annotation>
	<rdf:RDF xmlns:rdf="http://www.w3.org/1999/02/22-rdf-syntax-ns#" xmlns:bqbiol="http://biomodels.net/biology-qualifiers/">
	<rdf:Description rdf:about="#e0dd25a5-dba1-48f9-b4f2-9b824710c95f">
	<bqbiol:isDescribedBy>
	<rdf:Bag>
	<rdf:li rdf:resource="http://identifiers.org/pubmed/23245322"/>
	<rdf:li rdf:resource="http://identifiers.org/pubmed/20616063"/>
	</rdf:Bag>
	</bqbiol:isDescribedBy>
	</rdf:Description>
	</rdf:RDF>
	</annotation>
              <listOfReactants>
          <speciesReference constant="true" species="P3" stoichiometry="1"/>
          <speciesReference constant="true" species="P6" stoichiometry="1"/>
          <speciesReference constant="true" species="P8" stoichiometry="1"/>
        </listOfReactants>
        <listOfProducts>
          <speciesReference constant="true" species="P15" stoichiometry="1"/>
        </listOfProducts>
      </reaction>
      <reaction fast="false" id="T12" metaid="_7325943c-410d-41b2-a4ef-d0373e17fa7a" name="T3" reversible="false" sboTerm="SBO:0000177">
        <annotation>
	<rdf:RDF xmlns:rdf="http://www.w3.org/1999/02/22-rdf-syntax-ns#" xmlns:bqbiol="http://biomodels.net/biology-qualifiers/">
	<rdf:Description rdf:about="#_7325943c-410d-41b2-a4ef-d0373e17fa7a">
              <bqbiol:hasPart>
	<rdf:Bag>
	<rdf:li rdf:resource="http://identifiers.org/pdb/4GXL"/>
	<rdf:li rdf:resource="http://identifiers.org/pdb/4XKL"/>
	</rdf:Bag>
	</bqbiol:hasPart>
	
	<bqbiol:isDescribedBy>
	<rdf:Bag>
	<rdf:li rdf:resource="http://identifiers.org/pubmed/19820708"/>
	</rdf:Bag>
	</bqbiol:isDescribedBy>
	</rdf:Description>
	</rdf:RDF>
	</annotation>
              <listOfReactants>
          <speciesReference constant="true" species="P15" stoichiometry="1"/>
          <speciesReference constant="true" species="P60" stoichiometry="1"/>
        </listOfReactants>
        <listOfProducts>
          <speciesReference constant="true" species="P10" stoichiometry="1"/>
        </listOfProducts>
      </reaction>
      <reaction fast="false" id="T13" metaid="fcbb965d-933e-42be-80b2-8b06a78a9fd3" name="T36" reversible="false" sboTerm="SBO:0000412">
        <annotation>
	<rdf:RDF xmlns:rdf="http://www.w3.org/1999/02/22-rdf-syntax-ns#" xmlns:bqbiol="http://biomodels.net/biology-qualifiers/">
	<rdf:Description rdf:about="#fcbb965d-933e-42be-80b2-8b06a78a9fd3">
	<bqbiol:isPartOf>
	<rdf:Bag>
	<rdf:li rdf:resource="http://identifiers.org/reactome/R-HSA-5675868"/>
	</rdf:Bag>
	</bqbiol:isPartOf>
	</rdf:Description>
	</rdf:RDF>
	</annotation>
              <listOfReactants>
          <speciesReference constant="true" species="P59" stoichiometry="1"/>
        </listOfReactants>
        <listOfProducts>
          <speciesReference constant="true" species="P12" stoichiometry="1"/>
        </listOfProducts>
      </reaction>
      <reaction fast="false" id="T14" metaid="_1658209c-3861-45ca-a54c-b4338aedfcfc" name="T7" reversible="false" sboTerm="SBO:0000412">
        <annotation>
	<rdf:RDF xmlns:rdf="http://www.w3.org/1999/02/22-rdf-syntax-ns#" xmlns:bqbiol="http://biomodels.net/biology-qualifiers/">
	<rdf:Description rdf:about="#_1658209c-3861-45ca-a54c-b4338aedfcfc">
              <bqbiol:hasPart>
	<rdf:Bag>
	<rdf:li rdf:resource="http://identifiers.org/pdb/2JY7"/>
	</rdf:Bag>
	</bqbiol:hasPart>
	
	<bqbiol:isDescribedBy>
	<rdf:Bag>
	<rdf:li rdf:resource="http://identifiers.org/pubmed/19812211"/>
	</rdf:Bag>
	</bqbiol:isDescribedBy>
	</rdf:Description>
	</rdf:RDF>
	</annotation>
              <listOfReactants>
          <speciesReference constant="true" species="P4" stoichiometry="1"/>
          <speciesReference constant="true" species="P15" stoichiometry="1"/>
        </listOfReactants>
        <listOfProducts>
          <speciesReference constant="true" species="P13" stoichiometry="1"/>
        </listOfProducts>
      </reaction>
      <reaction fast="false" id="T15" metaid="e1ae0d2d-86e3-4ec6-872d-e9ec9cbc598b" name="T4" reversible="false" sboTerm="SBO:0000526">
        <annotation>
	<rdf:RDF xmlns:rdf="http://www.w3.org/1999/02/22-rdf-syntax-ns#" xmlns:bqbiol="http://biomodels.net/biology-qualifiers/">
	<rdf:Description rdf:about="#e1ae0d2d-86e3-4ec6-872d-e9ec9cbc598b">
              <bqbiol:hasPart>
	<rdf:Bag>
	<rdf:li rdf:resource="http://identifiers.org/pdb/4GXL"/>
	<rdf:li rdf:resource="http://identifiers.org/pdb/4XKL"/>
	</rdf:Bag>
	</bqbiol:hasPart>
	
	<bqbiol:isDescribedBy>
	<rdf:Bag>
	<rdf:li rdf:resource="http://identifiers.org/pubmed/19820708"/>
	</rdf:Bag>
	</bqbiol:isDescribedBy>
	</rdf:Description>
	</rdf:RDF>
	</annotation>
              <listOfReactants>
          <speciesReference constant="true" species="P10" stoichiometry="1"/>
        </listOfReactants>
        <listOfProducts>
          <speciesReference constant="true" species="P11" stoichiometry="1"/>
          <speciesReference constant="true" species="P15" stoichiometry="1"/>
        </listOfProducts>
      </reaction>
      <reaction fast="false" id="T16" metaid="_369ecc0d-c3fb-4eaf-a9e5-87a552492906" name="T9" reversible="false" sboTerm="SBO:0000526">
        <annotation>
	<rdf:RDF xmlns:rdf="http://www.w3.org/1999/02/22-rdf-syntax-ns#" xmlns:bqbiol="http://biomodels.net/biology-qualifiers/">
	<rdf:Description rdf:about="#_369ecc0d-c3fb-4eaf-a9e5-87a552492906">
              <bqbiol:hasPart>
	<rdf:Bag>
	<rdf:li rdf:resource="http://identifiers.org/pdb/2JY7"/>
	<rdf:li rdf:resource="http://identifiers.org/pdb/5WQ4"/>
	<rdf:li rdf:resource="http://identifiers.org/pdb/4GXL"/>
	<rdf:li rdf:resource="http://identifiers.org/pdb/4XKL"/>
	</rdf:Bag>
	</bqbiol:hasPart>
	
	<bqbiol:isDescribedBy>
	<rdf:Bag>
	<rdf:li rdf:resource="http://identifiers.org/pubmed/19812211"/>
	<rdf:li rdf:resource="http://identifiers.org/pubmed/21617041"/>
	<rdf:li rdf:resource="http://identifiers.org/pubmed/19820708"/>
	</rdf:Bag>
	</bqbiol:isDescribedBy>
	</rdf:Description>
	</rdf:RDF>
	</annotation>
              <listOfReactants>
          <speciesReference constant="true" species="P11" stoichiometry="1"/>
          <speciesReference constant="true" species="P15" stoichiometry="1"/>
          <speciesReference constant="true" species="P17" stoichiometry="1"/>
          <speciesReference constant="true" species="P44" stoichiometry="1"/>
        </listOfReactants>
        <listOfProducts>
          <speciesReference constant="true" species="P20" stoichiometry="1"/>
        </listOfProducts>
      </reaction>
      <reaction fast="false" id="T17" metaid="a0bab3b4-04d3-4e98-96d4-0771925d2adc" name="T8" reversible="false" sboTerm="SBO:0000526">
        <annotation>
	<rdf:RDF xmlns:rdf="http://www.w3.org/1999/02/22-rdf-syntax-ns#" xmlns:bqbiol="http://biomodels.net/biology-qualifiers/">
	<rdf:Description rdf:about="#a0bab3b4-04d3-4e98-96d4-0771925d2adc">
              <bqbiol:hasPart>
	<rdf:Bag>
	<rdf:li rdf:resource="http://identifiers.org/pdb/2JY7"/>
	</rdf:Bag>
	</bqbiol:hasPart>
	
	<bqbiol:isDescribedBy>
	<rdf:Bag>
	<rdf:li rdf:resource="http://identifiers.org/pubmed/19812211"/>
	</rdf:Bag>
	</bqbiol:isDescribedBy>
	</rdf:Description>
	</rdf:RDF>
	</annotation>
              <listOfReactants>
          <speciesReference constant="true" species="P13" stoichiometry="1"/>
        </listOfReactants>
        <listOfProducts>
          <speciesReference constant="true" species="P44" stoichiometry="1"/>
          <speciesReference constant="true" species="P15" stoichiometry="1"/>
        </listOfProducts>
      </reaction>
      <reaction fast="false" id="T18" metaid="_5c81ce68-7839-4a6f-932b-a5f64f61d0c2" name="T6" reversible="false" sboTerm="SBO:0000526">
        <annotation>
	<rdf:RDF xmlns:rdf="http://www.w3.org/1999/02/22-rdf-syntax-ns#" xmlns:bqbiol="http://biomodels.net/biology-qualifiers/">
	<rdf:Description rdf:about="#_5c81ce68-7839-4a6f-932b-a5f64f61d0c2">
              <bqbiol:hasPart>
	<rdf:Bag>
	<rdf:li rdf:resource="http://identifiers.org/pdb/5B83"/>
	</rdf:Bag>
	</bqbiol:hasPart>
	
	<bqbiol:isDescribedBy>
	<rdf:Bag>
	<rdf:li rdf:resource="http://identifiers.org/pubmed/21617041"/>
	</rdf:Bag>
	</bqbiol:isDescribedBy>
	</rdf:Description>
	</rdf:RDF>
	</annotation>
              <listOfReactants>
          <speciesReference constant="true" species="P18" stoichiometry="1"/>
        </listOfReactants>
        <listOfProducts>
          <speciesReference constant="true" species="P17" stoichiometry="1"/>
          <speciesReference constant="true" species="P15" stoichiometry="1"/>
        </listOfProducts>
      </reaction>
      <reaction fast="false" id="T19" metaid="_5f85be01-6fd8-4c5c-af09-7dd5302fd0f8" name="T35" reversible="false" sboTerm="SBO:0000656">
        <annotation>
	<rdf:RDF xmlns:rdf="http://www.w3.org/1999/02/22-rdf-syntax-ns#" xmlns:bqbiol="http://biomodels.net/biology-qualifiers/">
	<rdf:Description rdf:about="#_5f85be01-6fd8-4c5c-af09-7dd5302fd0f8">
	<bqbiol:isPartOf>
	<rdf:Bag>
	<rdf:li rdf:resource="http://identifiers.org/reactome/R-HSA-5672817"/>
	</rdf:Bag>
	</bqbiol:isPartOf>
	</rdf:Description>
	</rdf:RDF>
	</annotation>
              <listOfReactants>
          <speciesReference constant="true" species="P58" stoichiometry="1"/>
          <speciesReference constant="true" species="P59" stoichiometry="1"/>
        </listOfReactants>
        <listOfProducts>
          <speciesReference constant="true" species="P21" stoichiometry="1"/>
          <speciesReference constant="true" species="P19" stoichiometry="1"/>
        </listOfProducts>
      </reaction>
      <reaction fast="false" id="T20" metaid="a9ffbe43-34cb-4beb-be4f-6a9796f42a8b" name="T14" reversible="false" sboTerm="SBO:0000526">
        <annotation>
	<rdf:RDF xmlns:rdf="http://www.w3.org/1999/02/22-rdf-syntax-ns#" xmlns:bqbiol="http://biomodels.net/biology-qualifiers/">
	<rdf:Description rdf:about="#a9ffbe43-34cb-4beb-be4f-6a9796f42a8b">
              <bqbiol:hasPart>
	<rdf:Bag>
	<rdf:li rdf:resource="http://identifiers.org/pdb/5Z7L"/>
	<rdf:li rdf:resource="http://identifiers.org/intact/EBI-12521931"/>
	<rdf:li rdf:resource="http://identifiers.org/intact/EBI-6115370"/>
	</rdf:Bag>
	</bqbiol:hasPart>
	
	<bqbiol:isDescribedBy>
	<rdf:Bag>
	<rdf:li rdf:resource="http://identifiers.org/pubmed/19820208"/>
	</rdf:Bag>
	</bqbiol:isDescribedBy>
	</rdf:Description>
	</rdf:RDF>
	</annotation>
              <listOfReactants>
          <speciesReference constant="true" species="P22" stoichiometry="1"/>
        </listOfReactants>
        <listOfProducts>
          <speciesReference constant="true" species="P23" stoichiometry="1"/>
          <speciesReference constant="true" species="P16" stoichiometry="1"/>
        </listOfProducts>
      </reaction>
      <reaction fast="false" id="T21" metaid="_15ba1c75-3d27-4916-ae0b-17f90382e66d" name="Syn9" reversible="false" sboTerm="SBO:0000393">
        <annotation>
	<rdf:RDF xmlns:rdf="http://www.w3.org/1999/02/22-rdf-syntax-ns#" xmlns:bqbiol="http://biomodels.net/biology-qualifiers/">
	<rdf:Description rdf:about="#_15ba1c75-3d27-4916-ae0b-17f90382e66d">
	<bqbiol:hasPart>
	<rdf:Bag>
	<rdf:li rdf:resource="http://identifiers.org/reactome/R-HSA-165680"/>
	<rdf:li rdf:resource="http://identifiers.org/reactome/R-HSA-5683925"/>
	</rdf:Bag>
	</bqbiol:hasPart>
	</rdf:Description>
	</rdf:RDF>
	</annotation>
              <listOfProducts>
          <speciesReference constant="true" species="P0" stoichiometry="1"/>
        </listOfProducts>
      </reaction>
      <reaction fast="false" id="T22" metaid="c52022c3-337d-4281-95f6-e88700d9dc34" name="T13i" reversible="false" sboTerm="SBO:0000205">
        <annotation>
	<rdf:RDF xmlns:rdf="http://www.w3.org/1999/02/22-rdf-syntax-ns#" xmlns:bqbiol="http://biomodels.net/biology-qualifiers/">
	<rdf:Description rdf:about="#c52022c3-337d-4281-95f6-e88700d9dc34">
              <bqbiol:hasPart>
	<rdf:Bag>
	<rdf:li rdf:resource="http://identifiers.org/pdb/5Z7L"/>
	<rdf:li rdf:resource="http://identifiers.org/intact/EBI-12521931"/>
	<rdf:li rdf:resource="http://identifiers.org/intact/EBI-6115370"/>
	</rdf:Bag>
	</bqbiol:hasPart>
	
	<bqbiol:isDescribedBy>
	<rdf:Bag>
	<rdf:li rdf:resource="http://identifiers.org/pubmed/19820208"/>
	</rdf:Bag>
	</bqbiol:isDescribedBy>
	</rdf:Description>
	</rdf:RDF>
	</annotation>
              <listOfReactants>
          <speciesReference constant="true" species="P16" stoichiometry="1"/>
          <speciesReference constant="true" species="P33" stoichiometry="2"/>
        </listOfReactants>
        <listOfProducts>
          <speciesReference constant="true" species="P26" stoichiometry="1"/>
        </listOfProducts>
      </reaction>
      <reaction fast="false" id="T23" metaid="_070bc945-9101-43e0-b569-e82ce6c9cd7b" name="T14i" reversible="false" sboTerm="SBO:0000526">
        <annotation>
	<rdf:RDF xmlns:rdf="http://www.w3.org/1999/02/22-rdf-syntax-ns#" xmlns:bqbiol="http://biomodels.net/biology-qualifiers/">
	<rdf:Description rdf:about="#_070bc945-9101-43e0-b569-e82ce6c9cd7b">
              <bqbiol:hasPart>
	<rdf:Bag>
	<rdf:li rdf:resource="http://identifiers.org/pdb/5Z7L"/>
	<rdf:li rdf:resource="http://identifiers.org/intact/EBI-12521931"/>
	<rdf:li rdf:resource="http://identifiers.org/intact/EBI-6115370"/>
	</rdf:Bag>
	</bqbiol:hasPart>
	
	<bqbiol:isDescribedBy>
	<rdf:Bag>
	<rdf:li rdf:resource="http://identifiers.org/pubmed/19820208"/>
	</rdf:Bag>
	</bqbiol:isDescribedBy>
	</rdf:Description>
	</rdf:RDF>
	</annotation>
              <listOfReactants>
          <speciesReference constant="true" species="P26" stoichiometry="1"/>
        </listOfReactants>
        <listOfProducts>
          <speciesReference constant="true" species="P24" stoichiometry="1"/>
          <speciesReference constant="true" species="P16" stoichiometry="1"/>
        </listOfProducts>
      </reaction>
      <reaction fast="false" id="T24" metaid="_17af199b-9faf-4298-bdc7-7de9c93419e4" name="T15" reversible="false" sboTerm="SBO:0000216">
        <annotation>
	<rdf:RDF xmlns:rdf="http://www.w3.org/1999/02/22-rdf-syntax-ns#" xmlns:bqbiol="http://biomodels.net/biology-qualifiers/">
	<rdf:Description rdf:about="#_17af199b-9faf-4298-bdc7-7de9c93419e4">
	<bqbiol:hasPart>
	<rdf:Bag>
	<rdf:li rdf:resource="http://identifiers.org/pdb/5EOF"/>
	<rdf:li rdf:resource="http://identifiers.org/go/GO:0051259"/>
	</rdf:Bag>
	</bqbiol:hasPart>
	</rdf:Description>
	</rdf:RDF>
	</annotation>
              <listOfReactants>
          <speciesReference constant="true" species="P16" stoichiometry="1"/>
          <speciesReference constant="true" species="P23" stoichiometry="1"/>
          <speciesReference constant="true" species="P24" stoichiometry="1"/>
        </listOfReactants>
        <listOfProducts>
          <speciesReference constant="true" species="P48" stoichiometry="1"/>
        </listOfProducts>
      </reaction>
      <reaction fast="false" id="T25" metaid="_2cdd3c89-3b93-4832-adb1-42bec1f10d86" name="Output" reversible="false" sboTerm="SBO:0000588">
        <annotation>
	<rdf:RDF xmlns:rdf="http://www.w3.org/1999/02/22-rdf-syntax-ns#" xmlns:bqbiol="http://biomodels.net/biology-qualifiers/">
	<rdf:Description rdf:about="#_2cdd3c89-3b93-4832-adb1-42bec1f10d86">
	<bqbiol:isVersionOf>
	<rdf:Bag>
	<rdf:li rdf:resource="http://identifiers.org/reactome/R-HSA-5675790"/>
	</rdf:Bag>
	</bqbiol:isVersionOf>
	</rdf:Description>
	</rdf:RDF>
	</annotation>
              <listOfReactants>
          <speciesReference constant="true" species="P21" stoichiometry="1"/>
        </listOfReactants>
      </reaction>
      <reaction fast="false" id="T26" metaid="a9b3de48-796d-43dd-bf48-ccc95a1f828f" name="Inv" reversible="false" sboTerm="SBO:0000587">
        <annotation>
	<rdf:RDF xmlns:rdf="http://www.w3.org/1999/02/22-rdf-syntax-ns#" xmlns:bqbiol="http://biomodels.net/biology-qualifiers/">
	<rdf:Description rdf:about="#a9b3de48-796d-43dd-bf48-ccc95a1f828f">
	<bqbiol:is>
	<rdf:Bag>
	<rdf:li rdf:resource="http://identifiers.org/go/GO:0097178"/>
	</rdf:Bag>
	</bqbiol:is>
	</rdf:Description>
	</rdf:RDF>
	</annotation>
              <listOfProducts>
          <speciesReference constant="true" species="P25" stoichiometry="1"/>
        </listOfProducts>
      </reaction>
      <reaction fast="false" id="T27" metaid="_65425924-85bb-4882-af28-5981188aa185" name="T10" reversible="false" sboTerm="SBO:0000412">
        <annotation>
	<rdf:RDF xmlns:rdf="http://www.w3.org/1999/02/22-rdf-syntax-ns#" xmlns:bqbiol="http://biomodels.net/biology-qualifiers/">
	<rdf:Description rdf:about="#_65425924-85bb-4882-af28-5981188aa185">
              <bqbiol:hasPart>
	<rdf:Bag>
	<rdf:li rdf:resource="http://identifiers.org/pdb/5Z7L"/>
	</rdf:Bag>
	</bqbiol:hasPart>
	
	<bqbiol:isDescribedBy>
	<rdf:Bag>
	<rdf:li rdf:resource="http://identifiers.org/pubmed/19820708"/>
	</rdf:Bag>
	</bqbiol:isDescribedBy>
	</rdf:Description>
	</rdf:RDF>
	</annotation>
              <listOfReactants>
          <speciesReference constant="true" species="P2" stoichiometry="1"/>
          <speciesReference constant="true" species="P10" stoichiometry="1"/>
        </listOfReactants>
        <listOfProducts>
          <speciesReference constant="true" species="P27" stoichiometry="1"/>
        </listOfProducts>
      </reaction>
      <reaction fast="false" id="T28" metaid="d65da28a-2672-48d6-a7d8-de90d4196711" name="Syn4_" reversible="false" sboTerm="SBO:0000393">
        <annotation>
	<rdf:RDF xmlns:rdf="http://www.w3.org/1999/02/22-rdf-syntax-ns#" xmlns:bqbiol="http://biomodels.net/biology-qualifiers/">
	<rdf:Description rdf:about="#d65da28a-2672-48d6-a7d8-de90d4196711">
	<bqbiol:isVersionOf>
	<rdf:Bag>
	<rdf:li rdf:resource="http://identifiers.org/go/GO:0006412"/>
	</rdf:Bag>
	</bqbiol:isVersionOf>
	</rdf:Description>
	</rdf:RDF>
	</annotation>
              <listOfProducts>
          <speciesReference constant="true" species="P4" stoichiometry="1"/>
        </listOfProducts>
      </reaction>
      <reaction fast="false" id="T29" metaid="_73904b9b-9515-476b-a163-2fdc86d74607" name="T11" reversible="false" sboTerm="SBO:0000526">
        <annotation>
	<rdf:RDF xmlns:rdf="http://www.w3.org/1999/02/22-rdf-syntax-ns#" xmlns:bqbiol="http://biomodels.net/biology-qualifiers/">
	<rdf:Description rdf:about="#_73904b9b-9515-476b-a163-2fdc86d74607">
	<bqbiol:isPartOf>
	<rdf:Bag>
	<rdf:li rdf:resource="http://identifiers.org/intact/EBI-6115370"/>
	</rdf:Bag>
	</bqbiol:isPartOf>
	</rdf:Description>
	</rdf:RDF>
	</annotation>
              <listOfReactants>
          <speciesReference constant="true" species="P27" stoichiometry="1"/>
        </listOfReactants>
        <listOfProducts>
          <speciesReference constant="true" species="P28" stoichiometry="1"/>
          <speciesReference constant="true" species="P15" stoichiometry="1"/>
        </listOfProducts>
      </reaction>
      <reaction fast="false" id="T30" metaid="bcd6dfd2-2f6f-4446-9130-33aae57748a7" name="T10i" reversible="false" sboTerm="SBO:0000526">
        <annotation>
	<rdf:RDF xmlns:rdf="http://www.w3.org/1999/02/22-rdf-syntax-ns#" xmlns:bqbiol="http://biomodels.net/biology-qualifiers/">
	<rdf:Description rdf:about="#bcd6dfd2-2f6f-4446-9130-33aae57748a7">
	<bqbiol:isDescribedBy>
	<rdf:Bag>
	<rdf:li rdf:resource="http://identifiers.org/pubmed/19820708"/>
	</rdf:Bag>
	</bqbiol:isDescribedBy>
	</rdf:Description>
	</rdf:RDF>
	</annotation>
              <listOfReactants>
          <speciesReference constant="true" species="P2" stoichiometry="1"/>
          <speciesReference constant="true" species="P20" stoichiometry="1"/>
        </listOfReactants>
        <listOfProducts>
          <speciesReference constant="true" species="P16" stoichiometry="1"/>
        </listOfProducts>
      </reaction>
      <reaction fast="false" id="T31" metaid="e2ee3467-6a8b-4b8d-940a-608f2df63f63" name="T12" reversible="false" sboTerm="SBO:0000526">
        <annotation>
	<rdf:RDF xmlns:rdf="http://www.w3.org/1999/02/22-rdf-syntax-ns#" xmlns:bqbiol="http://biomodels.net/biology-qualifiers/">
	<rdf:Description rdf:about="#e2ee3467-6a8b-4b8d-940a-608f2df63f63">
              <bqbiol:hasPart>
	<rdf:Bag>
	<rdf:li rdf:resource="http://identifiers.org/pdb/2JY7"/>
	<rdf:li rdf:resource="http://identifiers.org/pdb/5WQ4"/>
	<rdf:li rdf:resource="http://identifiers.org/pdb/5Z7L"/>
	</rdf:Bag>
	</bqbiol:hasPart>
	
	<bqbiol:isDescribedBy>
	<rdf:Bag>
	<rdf:li rdf:resource="http://identifiers.org/pubmed/19812211"/>
	<rdf:li rdf:resource="http://identifiers.org/pubmed/21617041"/>
	<rdf:li rdf:resource="http://identifiers.org/pubmed/19820708"/>
	</rdf:Bag>
	</bqbiol:isDescribedBy>
	</rdf:Description>
	</rdf:RDF>
	</annotation>
              <listOfReactants>
          <speciesReference constant="true" species="P15" stoichiometry="1"/>
          <speciesReference constant="true" species="P17" stoichiometry="1"/>
          <speciesReference constant="true" species="P28" stoichiometry="1"/>
          <speciesReference constant="true" species="P44" stoichiometry="1"/>
        </listOfReactants>
        <listOfProducts>
          <speciesReference constant="true" species="P16" stoichiometry="1"/>
        </listOfProducts>
      </reaction>
      <reaction fast="false" id="T32" metaid="_4510fde0-2ce7-4257-a0c7-29c9dfac9d92" name="T5" reversible="false" sboTerm="SBO:0000412">
        <annotation>
	<rdf:RDF xmlns:rdf="http://www.w3.org/1999/02/22-rdf-syntax-ns#" xmlns:bqbiol="http://biomodels.net/biology-qualifiers/">
	<rdf:Description rdf:about="#_4510fde0-2ce7-4257-a0c7-29c9dfac9d92">
              <bqbiol:hasPart>
	<rdf:Bag>
	<rdf:li rdf:resource="http://identifiers.org/pdb/5WQ4"/>
	</rdf:Bag>
	</bqbiol:hasPart>
	
	<bqbiol:isDescribedBy>
	<rdf:Bag>
	<rdf:li rdf:resource="http://identifiers.org/pubmed/21617041"/>
	</rdf:Bag>
	</bqbiol:isDescribedBy>
	</rdf:Description>
	</rdf:RDF>
	</annotation>
              <listOfReactants>
          <speciesReference constant="true" species="P15" stoichiometry="1"/>
          <speciesReference constant="true" species="P57" stoichiometry="1"/>
        </listOfReactants>
        <listOfProducts>
          <speciesReference constant="true" species="P18" stoichiometry="1"/>
        </listOfProducts>
      </reaction>
      <reaction fast="false" id="T33" metaid="_7a39aea9-2b73-49af-a94b-473fae87144c" name="Syn2_" reversible="false" sboTerm="SBO:0000393">
        <annotation>
	<rdf:RDF xmlns:rdf="http://www.w3.org/1999/02/22-rdf-syntax-ns#" xmlns:bqbiol="http://biomodels.net/biology-qualifiers/">
	<rdf:Description rdf:about="#_7a39aea9-2b73-49af-a94b-473fae87144c">
	<bqbiol:isVersionOf>
	<rdf:Bag>
	<rdf:li rdf:resource="http://identifiers.org/go/GO:0006412"/>
	</rdf:Bag>
	</bqbiol:isVersionOf>
	</rdf:Description>
	</rdf:RDF>
	</annotation>
              <listOfProducts>
          <speciesReference constant="true" species="P3" stoichiometry="1"/>
        </listOfProducts>
      </reaction>
      <reaction fast="false" id="T34" metaid="_969f8d68-69f0-420a-a296-bd8a373e8f8b" name="T17" reversible="false" sboTerm="SBO:0000205">
        <annotation>
	<rdf:RDF xmlns:rdf="http://www.w3.org/1999/02/22-rdf-syntax-ns#" xmlns:bqbiol="http://biomodels.net/biology-qualifiers/">
	<rdf:Description rdf:about="#_969f8d68-69f0-420a-a296-bd8a373e8f8b">
	<bqbiol:isDescribedBy>
	<rdf:Bag>
	<rdf:li rdf:resource="http://identifiers.org/pubmed/24618251"/>
	</rdf:Bag>
	</bqbiol:isDescribedBy>
	</rdf:Description>
	</rdf:RDF>
	</annotation>
              <listOfReactants>
          <speciesReference constant="true" species="P5" stoichiometry="1"/>
        </listOfReactants>
        <listOfProducts>
          <speciesReference constant="true" species="P1" stoichiometry="1"/>
        </listOfProducts>
      </reaction>
      <reaction fast="false" id="T35" metaid="d69e0a63-8db5-4656-ba51-548d30ad40ba" name="Syn3_" reversible="false" sboTerm="SBO:0000393">
        <annotation>
	<rdf:RDF xmlns:rdf="http://www.w3.org/1999/02/22-rdf-syntax-ns#" xmlns:bqbiol="http://biomodels.net/biology-qualifiers/">
	<rdf:Description rdf:about="#d69e0a63-8db5-4656-ba51-548d30ad40ba">
	<bqbiol:isVersionOf>
	<rdf:Bag>
	<rdf:li rdf:resource="http://identifiers.org/go/GO:0006412"/>
	</rdf:Bag>
	</bqbiol:isVersionOf>
	</rdf:Description>
	</rdf:RDF>
	</annotation>
              <listOfProducts>
          <speciesReference constant="true" species="P6" stoichiometry="1"/>
        </listOfProducts>
      </reaction>
      <reaction fast="false" id="T36" metaid="_1ca37ca1-93de-4808-9275-a6e7bb443eb4" name="T23" reversible="false" sboTerm="SBO:0000412">
        <annotation>
	<rdf:RDF xmlns:rdf="http://www.w3.org/1999/02/22-rdf-syntax-ns#" xmlns:bqbiol="http://biomodels.net/biology-qualifiers/">
	<rdf:Description rdf:about="#_1ca37ca1-93de-4808-9275-a6e7bb443eb4">
              <bqbiol:hasPart>
	<rdf:Bag>
	<rdf:li rdf:resource="http://identifiers.org/pdb/4XKL"/>
	</rdf:Bag>
	</bqbiol:hasPart>
	
	<bqbiol:isDescribedBy>
	<rdf:Bag>
	<rdf:li rdf:resource="http://identifiers.org/pubmed/19820708"/>
	</rdf:Bag>
	</bqbiol:isDescribedBy>
	</rdf:Description>
	</rdf:RDF>
	</annotation>
              <listOfReactants>
          <speciesReference constant="true" species="P29" stoichiometry="1"/>
          <speciesReference constant="true" species="P60" stoichiometry="1"/>
        </listOfReactants>
        <listOfProducts>
          <speciesReference constant="true" species="P32" stoichiometry="1"/>
        </listOfProducts>
      </reaction>
      <reaction fast="false" id="T37" metaid="_26eabca2-3ab8-4b5a-adc9-35f1865eba67" name="Syn8_" reversible="false" sboTerm="SBO:0000393">
        <annotation>
	<rdf:RDF xmlns:rdf="http://www.w3.org/1999/02/22-rdf-syntax-ns#" xmlns:bqbiol="http://biomodels.net/biology-qualifiers/">
	<rdf:Description rdf:about="#_26eabca2-3ab8-4b5a-adc9-35f1865eba67">
	<bqbiol:isVersionOf>
	<rdf:Bag>
	<rdf:li rdf:resource="http://identifiers.org/go/GO:0006412"/>
	</rdf:Bag>
	</bqbiol:isVersionOf>
	</rdf:Description>
	</rdf:RDF>
	</annotation>
              <listOfProducts>
          <speciesReference constant="true" species="P33" stoichiometry="1"/>
        </listOfProducts>
      </reaction>
      <reaction fast="false" id="T38" metaid="_1923da0e-6a23-43ed-a8b6-793cf9497b94" name="T21" reversible="false" sboTerm="SBO:0000412">
        <annotation>
	<rdf:RDF xmlns:rdf="http://www.w3.org/1999/02/22-rdf-syntax-ns#" xmlns:bqbiol="http://biomodels.net/biology-qualifiers/">
	<rdf:Description rdf:about="#_1923da0e-6a23-43ed-a8b6-793cf9497b94">
              <bqbiol:hasPart>
	<rdf:Bag>
	<rdf:li rdf:resource="http://identifiers.org/pdb/5WQ4"/>
	</rdf:Bag>
	</bqbiol:hasPart>
	
	<bqbiol:isDescribedBy>
	<rdf:Bag>
	<rdf:li rdf:resource="http://identifiers.org/pubmed/21617041"/>
	</rdf:Bag>
	</bqbiol:isDescribedBy>
	</rdf:Description>
	</rdf:RDF>
	</annotation>
              <listOfReactants>
          <speciesReference constant="true" species="P29" stoichiometry="1"/>
          <speciesReference constant="true" species="P57" stoichiometry="1"/>
        </listOfReactants>
        <listOfProducts>
          <speciesReference constant="true" species="P31" stoichiometry="1"/>
        </listOfProducts>
      </reaction>
      <reaction fast="false" id="T39" metaid="_664d25e5-b8a8-463b-a8be-502c47dd4f3b" name="T19" reversible="false" sboTerm="SBO:0000412">
        <annotation>
	<rdf:RDF xmlns:rdf="http://www.w3.org/1999/02/22-rdf-syntax-ns#" xmlns:bqbiol="http://biomodels.net/biology-qualifiers/">
	<rdf:Description rdf:about="#_664d25e5-b8a8-463b-a8be-502c47dd4f3b">
              <bqbiol:hasPart>
	<rdf:Bag>
	<rdf:li rdf:resource="http://identifiers.org/pdb/2JY7"/>
	</rdf:Bag>
	</bqbiol:hasPart>
	
	<bqbiol:isDescribedBy>
	<rdf:Bag>
	<rdf:li rdf:resource="http://identifiers.org/pubmed/19812211"/>
	</rdf:Bag>
	</bqbiol:isDescribedBy>
	</rdf:Description>
	</rdf:RDF>
	</annotation>
              <listOfReactants>
          <speciesReference constant="true" species="P4" stoichiometry="1"/>
          <speciesReference constant="true" species="P29" stoichiometry="1"/>
        </listOfReactants>
        <listOfProducts>
          <speciesReference constant="true" species="P30" stoichiometry="1"/>
        </listOfProducts>
      </reaction>
      <reaction fast="false" id="T40" metaid="c4fb0fa7-37ab-4b21-8b98-55ff6c3cdc92" name="T25" reversible="false" sboTerm="SBO:0000526">
        <annotation>
	<rdf:RDF xmlns:rdf="http://www.w3.org/1999/02/22-rdf-syntax-ns#" xmlns:bqbiol="http://biomodels.net/biology-qualifiers/">
	<rdf:Description rdf:about="#c4fb0fa7-37ab-4b21-8b98-55ff6c3cdc92">
              <bqbiol:hasPart>
	<rdf:Bag>
	<rdf:li rdf:resource="http://identifiers.org/pdb/4XKL"/>
	<rdf:li rdf:resource="http://identifiers.org/pdb/2JY7"/>
	<rdf:li rdf:resource="http://identifiers.org/pdb/5WQ4"/>
	</rdf:Bag>
	</bqbiol:hasPart>
	
	<bqbiol:isDescribedBy>
	<rdf:Bag>
	<rdf:li rdf:resource="http://identifiers.org/pubmed/12812211"/>
	<rdf:li rdf:resource="http://identifiers.org/pubmed/21617041"/>
	<rdf:li rdf:resource="http://identifiers.org/pubmed/19820708"/>
	</rdf:Bag>
	</bqbiol:isDescribedBy>
	</rdf:Description>
	</rdf:RDF>
	</annotation>
              <listOfReactants>
          <speciesReference constant="true" species="P29" stoichiometry="1"/>
          <speciesReference constant="true" species="P45" stoichiometry="1"/>
          <speciesReference constant="true" species="P46" stoichiometry="1"/>
          <speciesReference constant="true" species="P47" stoichiometry="1"/>
        </listOfReactants>
        <listOfProducts>
          <speciesReference constant="true" species="P34" stoichiometry="1"/>
        </listOfProducts>
      </reaction>
      <reaction fast="false" id="T41" metaid="a4d55557-ff90-49dd-be23-dc7ffa50b364" name="T26i" reversible="false" sboTerm="SBO:0000412">
        <annotation>
	<rdf:RDF xmlns:rdf="http://www.w3.org/1999/02/22-rdf-syntax-ns#" xmlns:bqbiol="http://biomodels.net/biology-qualifiers/">
	<rdf:Description rdf:about="#a4d55557-ff90-49dd-be23-dc7ffa50b364">
	<bqbiol:isPartOf>
	<rdf:Bag>
	<rdf:li rdf:resource="http://identifiers.org/intact/EBI-6115370"/>
	</rdf:Bag>
	</bqbiol:isPartOf>
	</rdf:Description>
	</rdf:RDF>
	</annotation>
              <listOfReactants>
          <speciesReference constant="true" species="P2" stoichiometry="1"/>
          <speciesReference constant="true" species="P34" stoichiometry="1"/>
        </listOfReactants>
        <listOfProducts>
          <speciesReference constant="true" species="P35" stoichiometry="1"/>
        </listOfProducts>
      </reaction>
      <reaction fast="false" id="T42" metaid="_9e75bef7-6fdb-42ea-a980-648ffe076070" name="T29" reversible="false" sboTerm="SBO:0000205">
        <annotation>
	<rdf:RDF xmlns:rdf="http://www.w3.org/1999/02/22-rdf-syntax-ns#" xmlns:bqbiol="http://biomodels.net/biology-qualifiers/">
	<rdf:Description rdf:about="#_9e75bef7-6fdb-42ea-a980-648ffe076070">
              <bqbiol:hasPart>
	<rdf:Bag>
	<rdf:li rdf:resource="http://identifiers.org/pdb/57ZL"/>
	<rdf:li rdf:resource="http://identifiers.org/intact/EBI-12521931"/>
	<rdf:li rdf:resource="http://identifiers.org/intact/EBI-6115370"/>
	</rdf:Bag>
	</bqbiol:hasPart>
	
	<bqbiol:isDescribedBy>
	<rdf:Bag>
	<rdf:li rdf:resource="http://identifiers.org/pubmed/19820208"/>
	</rdf:Bag>
	</bqbiol:isDescribedBy>
	</rdf:Description>
	</rdf:RDF>
	</annotation>
              <listOfReactants>
          <speciesReference constant="true" species="P33" stoichiometry="2"/>
          <speciesReference constant="true" species="P35" stoichiometry="1"/>
        </listOfReactants>
        <listOfProducts>
          <speciesReference constant="true" species="P36" stoichiometry="1"/>
        </listOfProducts>
      </reaction>
      <reaction fast="false" id="T43" metaid="d5ea633a-cc4a-41ba-a9c7-6bdb01cb90fe" name="T29'" reversible="false" sboTerm="SBO:0000205">
        <annotation>
	<rdf:RDF xmlns:rdf="http://www.w3.org/1999/02/22-rdf-syntax-ns#" xmlns:bqbiol="http://biomodels.net/biology-qualifiers/">
	<rdf:Description rdf:about="#d5ea633a-cc4a-41ba-a9c7-6bdb01cb90fe">
              <bqbiol:hasPart>
	<rdf:Bag>
	<rdf:li rdf:resource="http://identifiers.org/pdb/5Z7L"/>
	<rdf:li rdf:resource="http://identifiers.org/intact/EBI-12521931"/>
	<rdf:li rdf:resource="http://identifiers.org/intact/EBI-6115370"/>
	</rdf:Bag>
	</bqbiol:hasPart>
	
	<bqbiol:isDescribedBy>
	<rdf:Bag>
	<rdf:li rdf:resource="http://identifiers.org/pubmed/19820208"/>
	</rdf:Bag>
	</bqbiol:isDescribedBy>
	</rdf:Description>
	</rdf:RDF>
	</annotation>
              <listOfReactants>
          <speciesReference constant="true" species="P33" stoichiometry="2"/>
          <speciesReference constant="true" species="P35" stoichiometry="1"/>
        </listOfReactants>
        <listOfProducts>
          <speciesReference constant="true" species="P37" stoichiometry="1"/>
        </listOfProducts>
      </reaction>
      <reaction fast="false" id="T44" metaid="_5f38f1eb-9e7f-4186-b515-709a73bcb02c" name="T30" reversible="false" sboTerm="SBO:0000526">
        <annotation>
	<rdf:RDF xmlns:rdf="http://www.w3.org/1999/02/22-rdf-syntax-ns#" xmlns:bqbiol="http://biomodels.net/biology-qualifiers/">
	<rdf:Description rdf:about="#_5f38f1eb-9e7f-4186-b515-709a73bcb02c">
              <bqbiol:hasPart>
	<rdf:Bag>
	<rdf:li rdf:resource="http://identifiers.org/pdb/5Z7L"/>
	<rdf:li rdf:resource="http://identifiers.org/intact/EBI-12521931"/>
	<rdf:li rdf:resource="http://identifiers.org/intact/EBI-6115370"/>
	</rdf:Bag>
	</bqbiol:hasPart>
	
	<bqbiol:isDescribedBy>
	<rdf:Bag>
	<rdf:li rdf:resource="http://identifiers.org/pubmed/19820208"/>
	</rdf:Bag>
	</bqbiol:isDescribedBy>
	</rdf:Description>
	</rdf:RDF>
	</annotation>
              <listOfReactants>
          <speciesReference constant="true" species="P36" stoichiometry="1"/>
        </listOfReactants>
        <listOfProducts>
          <speciesReference constant="true" species="P38" stoichiometry="1"/>
          <speciesReference constant="true" species="P35" stoichiometry="1"/>
        </listOfProducts>
      </reaction>
      <reaction fast="false" id="T45" metaid="_8ac48e2b-3a96-491e-9a3b-2a90c92f6c4e" name="T30'" reversible="false" sboTerm="SBO:0000526">
        <annotation>
	<rdf:RDF xmlns:rdf="http://www.w3.org/1999/02/22-rdf-syntax-ns#" xmlns:bqbiol="http://biomodels.net/biology-qualifiers/">
	<rdf:Description rdf:about="#_8ac48e2b-3a96-491e-9a3b-2a90c92f6c4e">
              <bqbiol:hasPart>
	<rdf:Bag>
	<rdf:li rdf:resource="http://identifiers.org/pdb/5Z7L"/>
	<rdf:li rdf:resource="http://identifiers.org/intact/EBI-12521931"/>
	<rdf:li rdf:resource="http://identifiers.org/intact/EBI-6115370"/>
	</rdf:Bag>
	</bqbiol:hasPart>
	
	<bqbiol:isDescribedBy>
	<rdf:Bag>
	<rdf:li rdf:resource="http://identifiers.org/pubmed/19820208"/>
	</rdf:Bag>
	</bqbiol:isDescribedBy>
	</rdf:Description>
	</rdf:RDF>
	</annotation>
              <listOfReactants>
          <speciesReference constant="true" species="P37" stoichiometry="1"/>
        </listOfReactants>
        <listOfProducts>
          <speciesReference constant="true" species="P39" stoichiometry="1"/>
          <speciesReference constant="true" species="P35" stoichiometry="1"/>
        </listOfProducts>
      </reaction>
      <reaction fast="false" id="T46" metaid="d3e040d6-9728-4787-b9d6-905f929fffdf" name="T31" reversible="false" sboTerm="SBO:0000216">
        <annotation>
	<rdf:RDF xmlns:rdf="http://www.w3.org/1999/02/22-rdf-syntax-ns#" xmlns:bqbiol="http://biomodels.net/biology-qualifiers/">
	<rdf:Description rdf:about="#d3e040d6-9728-4787-b9d6-905f929fffdf">
	<bqbiol:hasPart>
	<rdf:Bag>
	<rdf:li rdf:resource="http://identifiers.org/pdb/5EOF"/>
	<rdf:li rdf:resource="http://identifiers.org/go/GO:0051259"/>
	</rdf:Bag>
	</bqbiol:hasPart>
	</rdf:Description>
	</rdf:RDF>
	</annotation>
              <listOfReactants>
          <speciesReference constant="true" species="P35" stoichiometry="1"/>
          <speciesReference constant="true" species="P38" stoichiometry="1"/>
          <speciesReference constant="true" species="P39" stoichiometry="1"/>
        </listOfReactants>
        <listOfProducts>
          <speciesReference constant="true" species="P40" stoichiometry="1"/>
        </listOfProducts>
      </reaction>
      <reaction fast="false" id="T47" metaid="_602e96e3-5e1a-40a7-bb22-ff13d4c5a59e" name="T32ii" reversible="false" sboTerm="SBO:0000167">
        <annotation>
	<rdf:RDF xmlns:rdf="http://www.w3.org/1999/02/22-rdf-syntax-ns#" xmlns:bqbiol="http://biomodels.net/biology-qualifiers/">
	<rdf:Description rdf:about="#_602e96e3-5e1a-40a7-bb22-ff13d4c5a59e">
	<bqbiol:hasPart>
	<rdf:Bag>
	<rdf:li rdf:resource="http://identifiers.org/reactome/R-HSA-5678490"/>
	<rdf:li rdf:resource="http://identifiers.org/go/GO:0000045"/>
	</rdf:Bag>
	</bqbiol:hasPart>
	</rdf:Description>
	</rdf:RDF>
	</annotation>
              <listOfReactants>
          <speciesReference constant="true" species="P34" stoichiometry="1"/>
          <speciesReference constant="true" species="P52" stoichiometry="1"/>
        </listOfReactants>
        <listOfProducts>
          <speciesReference constant="true" species="P41" stoichiometry="1"/>
        </listOfProducts>
      </reaction>
      <reaction fast="false" id="T48" metaid="_121bb708-59ce-4d27-8f05-e0b2252e061a" name="T32i" reversible="false" sboTerm="SBO:0000167">
        <annotation>
	<rdf:RDF xmlns:rdf="http://www.w3.org/1999/02/22-rdf-syntax-ns#" xmlns:bqbiol="http://biomodels.net/biology-qualifiers/">
	<rdf:Description rdf:about="#_121bb708-59ce-4d27-8f05-e0b2252e061a">
	<bqbiol:hasPart>
	<rdf:Bag>
	<rdf:li rdf:resource="http://identifiers.org/intact/EBI-6115370"/>
	<rdf:li rdf:resource="http://identifiers.org/pdb/3VVW"/>
	<rdf:li rdf:resource="http://identifiers.org/go/GO:0000045"/>
	</rdf:Bag>
	</bqbiol:hasPart>
	</rdf:Description>
	</rdf:RDF>
	</annotation>
              <listOfReactants>
          <speciesReference constant="true" species="P35" stoichiometry="1"/>
          <speciesReference constant="true" species="P52" stoichiometry="1"/>
        </listOfReactants>
        <listOfProducts>
          <speciesReference constant="true" species="P42" stoichiometry="1"/>
        </listOfProducts>
      </reaction>
      <reaction fast="false" id="T49" metaid="_8e604fb2-6025-4c0c-8d03-cb8e4a2037b8" name="T32" reversible="false" sboTerm="SBO:0000167">
        <annotation>
	<rdf:RDF xmlns:rdf="http://www.w3.org/1999/02/22-rdf-syntax-ns#" xmlns:bqbiol="http://biomodels.net/biology-qualifiers/">
	<rdf:Description rdf:about="#_8e604fb2-6025-4c0c-8d03-cb8e4a2037b8">
	<bqbiol:hasPart>
	<rdf:Bag>
	<rdf:li rdf:resource="http://identifiers.org/pdb/2ULE"/>
	<rdf:li rdf:resource="http://identifiers.org/go/GO:0000045"/>
	</rdf:Bag>
	</bqbiol:hasPart>
	</rdf:Description>
	</rdf:RDF>
	</annotation>
              <listOfReactants>
          <speciesReference constant="true" species="P40" stoichiometry="1"/>
          <speciesReference constant="true" species="P52" stoichiometry="1"/>
        </listOfReactants>
        <listOfProducts>
          <speciesReference constant="true" species="P43" stoichiometry="1"/>
        </listOfProducts>
      </reaction>
      <reaction fast="false" id="T50" metaid="_61b31f7c-a16d-4568-9610-be0822e80f89" name="Deg3ii" reversible="false" sboTerm="SBO:0000179">
        <annotation>
	<rdf:RDF xmlns:rdf="http://www.w3.org/1999/02/22-rdf-syntax-ns#" xmlns:bqbiol="http://biomodels.net/biology-qualifiers/">
	<rdf:Description rdf:about="#_61b31f7c-a16d-4568-9610-be0822e80f89">
	<bqbiol:is>
	<rdf:Bag>
	<rdf:li rdf:resource="http://identifiers.org/go/GO:0016236"/>
	</rdf:Bag>
	</bqbiol:is>
	</rdf:Description>
	</rdf:RDF>
	</annotation>
              <listOfReactants>
          <speciesReference constant="true" species="P41" stoichiometry="1"/>
        </listOfReactants>
      </reaction>
      <reaction fast="false" id="T51" metaid="_59fb8c89-bf77-4681-a90f-cd99b742e002" name="Deg3i" reversible="false" sboTerm="SBO:0000179">
        <annotation>
	<rdf:RDF xmlns:rdf="http://www.w3.org/1999/02/22-rdf-syntax-ns#" xmlns:bqbiol="http://biomodels.net/biology-qualifiers/">
	<rdf:Description rdf:about="#_59fb8c89-bf77-4681-a90f-cd99b742e002">
	<bqbiol:is>
	<rdf:Bag>
	<rdf:li rdf:resource="http://identifiers.org/go/GO:0016236"/>
	</rdf:Bag>
	</bqbiol:is>
	</rdf:Description>
	</rdf:RDF>
	</annotation>
              <listOfReactants>
          <speciesReference constant="true" species="P42" stoichiometry="1"/>
        </listOfReactants>
      </reaction>
      <reaction fast="false" id="T52" metaid="f56d3323-703e-4f13-b127-b05abe8d4f8c" name="Deg3" reversible="false" sboTerm="SBO:0000179">
        <annotation>
	<rdf:RDF xmlns:rdf="http://www.w3.org/1999/02/22-rdf-syntax-ns#" xmlns:bqbiol="http://biomodels.net/biology-qualifiers/">
	<rdf:Description rdf:about="#f56d3323-703e-4f13-b127-b05abe8d4f8c">
	<bqbiol:is>
	<rdf:Bag>
	<rdf:li rdf:resource="http://identifiers.org/go/GO:0016236"/>
	</rdf:Bag>
	</bqbiol:is>
	</rdf:Description>
	</rdf:RDF>
	</annotation>
              <listOfReactants>
          <speciesReference constant="true" species="P43" stoichiometry="1"/>
        </listOfReactants>
      </reaction>
      <reaction fast="false" id="T53" metaid="_23c82a7e-850e-4008-8618-0d1d4895afa0" name="T20" reversible="false" sboTerm="SBO:0000526">
        <annotation>
	<rdf:RDF xmlns:rdf="http://www.w3.org/1999/02/22-rdf-syntax-ns#" xmlns:bqbiol="http://biomodels.net/biology-qualifiers/">
	<rdf:Description rdf:about="#_23c82a7e-850e-4008-8618-0d1d4895afa0">
	<bqbiol:isPartOf>
	<rdf:Bag>
	<rdf:li rdf:resource="http://identifiers.org/intact/EBI-6999577"/>
	</rdf:Bag>
	</bqbiol:isPartOf>
	</rdf:Description>
	</rdf:RDF>
	</annotation>
              <listOfReactants>
          <speciesReference constant="true" species="P30" stoichiometry="1"/>
        </listOfReactants>
        <listOfProducts>
          <speciesReference constant="true" species="P46" stoichiometry="1"/>
          <speciesReference constant="true" species="P29" stoichiometry="1"/>
        </listOfProducts>
      </reaction>
      <reaction fast="false" id="T54" metaid="_4e3a3358-243c-49b3-8463-881539f0fa69" name="T22" reversible="false" sboTerm="SBO:0000526">
        <annotation>
	<rdf:RDF xmlns:rdf="http://www.w3.org/1999/02/22-rdf-syntax-ns#" xmlns:bqbiol="http://biomodels.net/biology-qualifiers/">
	<rdf:Description rdf:about="#_4e3a3358-243c-49b3-8463-881539f0fa69">
              <bqbiol:hasPart>
	<rdf:Bag>
	<rdf:li rdf:resource="http://identifiers.org/pdb/5B83"/>
	</rdf:Bag>
	</bqbiol:hasPart>
	
	<bqbiol:isDescribedBy>
	<rdf:Bag>
	<rdf:li rdf:resource="http://identifiers.org/pubmed/21617041"/>
	</rdf:Bag>
	</bqbiol:isDescribedBy>
	</rdf:Description>
	</rdf:RDF>
	</annotation>
              <listOfReactants>
          <speciesReference constant="true" species="P31" stoichiometry="1"/>
        </listOfReactants>
        <listOfProducts>
          <speciesReference constant="true" species="P45" stoichiometry="1"/>
          <speciesReference constant="true" species="P29" stoichiometry="1"/>
        </listOfProducts>
      </reaction>
      <reaction fast="false" id="T55" metaid="_842f8fb6-6114-4a51-987b-7ceafa89e769" name="T24" reversible="false" sboTerm="SBO:0000526">
        <annotation>
	<rdf:RDF xmlns:rdf="http://www.w3.org/1999/02/22-rdf-syntax-ns#" xmlns:bqbiol="http://biomodels.net/biology-qualifiers/">
	<rdf:Description rdf:about="#_842f8fb6-6114-4a51-987b-7ceafa89e769">
              <bqbiol:hasPart>
	<rdf:Bag>
	<rdf:li rdf:resource="http://identifiers.org/pdb/4XKL"/>
	</rdf:Bag>
	</bqbiol:hasPart>
	
	<bqbiol:isDescribedBy>
	<rdf:Bag>
	<rdf:li rdf:resource="http://identifiers.org/pubmed/19820708"/>
	</rdf:Bag>
	</bqbiol:isDescribedBy>
	</rdf:Description>
	</rdf:RDF>
	</annotation>
              <listOfReactants>
          <speciesReference constant="true" species="P32" stoichiometry="1"/>
        </listOfReactants>
        <listOfProducts>
          <speciesReference constant="true" species="P47" stoichiometry="1"/>
          <speciesReference constant="true" species="P29" stoichiometry="1"/>
        </listOfProducts>
      </reaction>
      <reaction fast="false" id="T56" metaid="_4fba76b8-c6c6-46ab-a42a-974f5fffb2e4" name="T16" reversible="false" sboTerm="SBO:0000167">
        <annotation>
	<rdf:RDF xmlns:rdf="http://www.w3.org/1999/02/22-rdf-syntax-ns#" xmlns:bqbiol="http://biomodels.net/biology-qualifiers/">
	<rdf:Description rdf:about="#_4fba76b8-c6c6-46ab-a42a-974f5fffb2e4">
	<bqbiol:is>
	<rdf:Bag>
	<rdf:li rdf:resource="http://identifiers.org/go/GO:0000045"/>
	</rdf:Bag>
	</bqbiol:is>
	</rdf:Description>
	</rdf:RDF>
	</annotation>
              <listOfReactants>
          <speciesReference constant="true" species="P48" stoichiometry="1"/>
          <speciesReference constant="true" species="P52" stoichiometry="1"/>
        </listOfReactants>
        <listOfProducts>
          <speciesReference constant="true" species="P51" stoichiometry="1"/>
        </listOfProducts>
      </reaction>
      <reaction fast="false" id="T57" metaid="fea49152-fe79-4c6e-af62-9b0f6659308e" name="T26" reversible="false" sboTerm="SBO:0000412">
        <annotation>
	<rdf:RDF xmlns:rdf="http://www.w3.org/1999/02/22-rdf-syntax-ns#" xmlns:bqbiol="http://biomodels.net/biology-qualifiers/">
	<rdf:Description rdf:about="#fea49152-fe79-4c6e-af62-9b0f6659308e">
	<bqbiol:isVersionOf>
	<rdf:Bag>
	<rdf:li rdf:resource="http://identifiers.org/intact/EBI-6115370"/>
	</rdf:Bag>
	</bqbiol:isVersionOf>
	</rdf:Description>
	</rdf:RDF>
	</annotation>
              <listOfReactants>
          <speciesReference constant="true" species="P2" stoichiometry="1"/>
          <speciesReference constant="true" species="P32" stoichiometry="1"/>
        </listOfReactants>
        <listOfProducts>
          <speciesReference constant="true" species="P49" stoichiometry="1"/>
        </listOfProducts>
      </reaction>
      <reaction fast="false" id="T58" metaid="ef090a36-32c7-472c-a465-e2e450698496" name="Deg2" reversible="false" sboTerm="SBO:0000179">
        <annotation>
	<rdf:RDF xmlns:rdf="http://www.w3.org/1999/02/22-rdf-syntax-ns#" xmlns:bqbiol="http://biomodels.net/biology-qualifiers/">
	<rdf:Description rdf:about="#ef090a36-32c7-472c-a465-e2e450698496">
	<bqbiol:is>
	<rdf:Bag>
	<rdf:li rdf:resource="http://identifiers.org/go/GO:0016236"/>
	</rdf:Bag>
	</bqbiol:is>
	</rdf:Description>
	</rdf:RDF>
	</annotation>
              <listOfReactants>
          <speciesReference constant="true" species="P51" stoichiometry="1"/>
        </listOfReactants>
      </reaction>
      <reaction fast="false" id="T59" metaid="f45a6ed1-f3b5-4e4a-8e89-7d06c400d0aa" name="T27" reversible="false" sboTerm="SBO:0000526">
        <annotation>
	<rdf:RDF xmlns:rdf="http://www.w3.org/1999/02/22-rdf-syntax-ns#" xmlns:bqbiol="http://biomodels.net/biology-qualifiers/">
	<rdf:Description rdf:about="#f45a6ed1-f3b5-4e4a-8e89-7d06c400d0aa">
              <bqbiol:hasPart>
	<rdf:Bag>
	<rdf:li rdf:resource="http://identifiers.org/pdb/5Z7L"/>
	</rdf:Bag>
	</bqbiol:hasPart>
	
	<bqbiol:isDescribedBy>
	<rdf:Bag>
	<rdf:li rdf:resource="http://identifiers.org/pubmed/19820708"/>
	</rdf:Bag>
	</bqbiol:isDescribedBy>
	</rdf:Description>
	</rdf:RDF>
	</annotation>
              <listOfReactants>
          <speciesReference constant="true" species="P49" stoichiometry="1"/>
        </listOfReactants>
        <listOfProducts>
          <speciesReference constant="true" species="P50" stoichiometry="1"/>
          <speciesReference constant="true" species="P29" stoichiometry="1"/>
        </listOfProducts>
      </reaction>
      <reaction fast="false" id="T60" metaid="_789c708a-a8b9-422b-b3af-d336863e55c6" name="T28" reversible="false" sboTerm="SBO:0000526">
        <annotation>
	<rdf:RDF xmlns:rdf="http://www.w3.org/1999/02/22-rdf-syntax-ns#" xmlns:bqbiol="http://biomodels.net/biology-qualifiers/">
	<rdf:Description rdf:about="#_789c708a-a8b9-422b-b3af-d336863e55c6">
              <bqbiol:hasPart>
	<rdf:Bag>
	<rdf:li rdf:resource="http://identifiers.org/intact/EBI-6999577"/>
	<rdf:li rdf:resource="http://identifiers.org/pdb/5B83"/>
	<rdf:li rdf:resource="http://identifiers.org/pdb/5Z7L"/>
	</rdf:Bag>
	</bqbiol:hasPart>
	
	<bqbiol:isDescribedBy>
	<rdf:Bag>
	<rdf:li rdf:resource="http://identifiers.org/pubmed/21617041"/>
	<rdf:li rdf:resource="http://identifiers.org/pubmed/19820708"/>
	</rdf:Bag>
	</bqbiol:isDescribedBy>
	</rdf:Description>
	</rdf:RDF>
	</annotation>
              <listOfReactants>
          <speciesReference constant="true" species="P29" stoichiometry="1"/>
          <speciesReference constant="true" species="P45" stoichiometry="1"/>
          <speciesReference constant="true" species="P46" stoichiometry="1"/>
          <speciesReference constant="true" species="P50" stoichiometry="1"/>
        </listOfReactants>
        <listOfProducts>
          <speciesReference constant="true" species="P35" stoichiometry="1"/>
        </listOfProducts>
      </reaction>
      <reaction fast="false" id="T61" metaid="_95033bae-a7b6-40b4-9723-8bebf143fbd2" name="T13" reversible="false" sboTerm="SBO:0000205">
        <annotation>
	<rdf:RDF xmlns:rdf="http://www.w3.org/1999/02/22-rdf-syntax-ns#" xmlns:bqbiol="http://biomodels.net/biology-qualifiers/">
	<rdf:Description rdf:about="#_95033bae-a7b6-40b4-9723-8bebf143fbd2">
              <bqbiol:hasPart>
	<rdf:Bag>
	<rdf:li rdf:resource="http://identifiers.org/pdb/5Z7L"/>
	<rdf:li rdf:resource="http://identifiers.org/intact/EBI-12521931"/>
	<rdf:li rdf:resource="http://identifiers.org/intact/EBI-6115370"/>
	</rdf:Bag>
	</bqbiol:hasPart>
	
	<bqbiol:isDescribedBy>
	<rdf:Bag>
	<rdf:li rdf:resource="http://identifiers.org/pubmed/19820208"/>
	</rdf:Bag>
	</bqbiol:isDescribedBy>
	</rdf:Description>
	</rdf:RDF>
	</annotation>
              <listOfReactants>
          <speciesReference constant="true" species="P16" stoichiometry="1"/>
          <speciesReference constant="true" species="P33" stoichiometry="2"/>
        </listOfReactants>
        <listOfProducts>
          <speciesReference constant="true" species="P22" stoichiometry="1"/>
        </listOfProducts>
      </reaction>
      <reaction fast="false" id="T62" metaid="b59d076b-deec-47f8-8e87-6e8962769f88" name="T16i" reversible="false" sboTerm="SBO:0000167">
        <annotation>
	<rdf:RDF xmlns:rdf="http://www.w3.org/1999/02/22-rdf-syntax-ns#" xmlns:bqbiol="http://biomodels.net/biology-qualifiers/">
	<rdf:Description rdf:about="#b59d076b-deec-47f8-8e87-6e8962769f88">
	<bqbiol:is>
	<rdf:Bag>
	<rdf:li rdf:resource="http://identifiers.org/go/GO:0000045"/>
	</rdf:Bag>
	</bqbiol:is>
	</rdf:Description>
	</rdf:RDF>
	</annotation>
              <listOfReactants>
          <speciesReference constant="true" species="P16" stoichiometry="1"/>
          <speciesReference constant="true" species="P52" stoichiometry="1"/>
        </listOfReactants>
        <listOfProducts>
          <speciesReference constant="true" species="P54" stoichiometry="1"/>
        </listOfProducts>
      </reaction>
      <reaction fast="false" id="T63" metaid="_16969e67-c257-4a1e-a357-1c19340542ea" name="Deg2i_" reversible="false" sboTerm="SBO:0000179">
        <annotation>
	<rdf:RDF xmlns:rdf="http://www.w3.org/1999/02/22-rdf-syntax-ns#" xmlns:bqbiol="http://biomodels.net/biology-qualifiers/">
	<rdf:Description rdf:about="#_16969e67-c257-4a1e-a357-1c19340542ea">
	<bqbiol:is>
	<rdf:Bag>
	<rdf:li rdf:resource="http://identifiers.org/go/GO:0016236"/>
	</rdf:Bag>
	</bqbiol:is>
	</rdf:Description>
	</rdf:RDF>
	</annotation>
              <listOfReactants>
          <speciesReference constant="true" species="P54" stoichiometry="1"/>
        </listOfReactants>
      </reaction>
      <reaction fast="false" id="T64" metaid="_0276cb01-1194-43e9-9cae-8b3c524732d8" name="T37" reversible="false" sboTerm="SBO:0000412">
        <annotation>
	<rdf:RDF xmlns:rdf="http://www.w3.org/1999/02/22-rdf-syntax-ns#" xmlns:bqbiol="http://biomodels.net/biology-qualifiers/">
	<rdf:Description rdf:about="#_0276cb01-1194-43e9-9cae-8b3c524732d8">
	<bqbiol:is>
	<rdf:Bag>
	<rdf:li rdf:resource="http://identifiers.org/go/GO:0034497"/>
	</rdf:Bag>
	</bqbiol:is>
	</rdf:Description>
	</rdf:RDF>
	</annotation>
              <listOfReactants>
          <speciesReference constant="true" species="P12" stoichiometry="1"/>
        </listOfReactants>
        <listOfProducts>
          <speciesReference constant="true" species="P52" stoichiometry="1"/>
          <speciesReference constant="true" species="P59" stoichiometry="1"/>
        </listOfProducts>
      </reaction>
      <reaction fast="false" id="T65" metaid="_5cca324f-5dbc-46e2-a406-aff8141241a1" name="T16ii" reversible="false" sboTerm="SBO:0000167">
        <annotation>
	<rdf:RDF xmlns:rdf="http://www.w3.org/1999/02/22-rdf-syntax-ns#" xmlns:bqbiol="http://biomodels.net/biology-qualifiers/">
	<rdf:Description rdf:about="#_5cca324f-5dbc-46e2-a406-aff8141241a1">
	<bqbiol:is>
	<rdf:Bag>
	<rdf:li rdf:resource="http://identifiers.org/go/GO:0000045"/>
	</rdf:Bag>
	</bqbiol:is>
	</rdf:Description>
	</rdf:RDF>
	</annotation>
              <listOfReactants>
          <speciesReference constant="true" species="P20" stoichiometry="1"/>
          <speciesReference constant="true" species="P52" stoichiometry="1"/>
        </listOfReactants>
        <listOfProducts>
          <speciesReference constant="true" species="P55" stoichiometry="1"/>
        </listOfProducts>
      </reaction>
      <reaction fast="false" id="T66" metaid="_9bdd5bd6-82e2-4839-a48f-4d2aba87a2ab" name="T16iii" reversible="false" sboTerm="SBO:0000167">
        <annotation>
	<rdf:RDF xmlns:rdf="http://www.w3.org/1999/02/22-rdf-syntax-ns#" xmlns:bqbiol="http://biomodels.net/biology-qualifiers/">
	<rdf:Description rdf:about="#_9bdd5bd6-82e2-4839-a48f-4d2aba87a2ab">
	<bqbiol:is>
	<rdf:Bag>
	<rdf:li rdf:resource="http://identifiers.org/go/GO:0000045"/>
	</rdf:Bag>
	</bqbiol:is>
	</rdf:Description>
	</rdf:RDF>
	</annotation>
              <listOfReactants>
          <speciesReference constant="true" species="P14" stoichiometry="1"/>
          <speciesReference constant="true" species="P52" stoichiometry="1"/>
        </listOfReactants>
        <listOfProducts>
          <speciesReference constant="true" species="P53" stoichiometry="1"/>
        </listOfProducts>
      </reaction>
      <reaction fast="false" id="T67" metaid="_41175518-5fe5-4bab-9a48-c57cfe87ba46" name="Deg2ii" reversible="false" sboTerm="SBO:0000179">
        <annotation>
	<rdf:RDF xmlns:rdf="http://www.w3.org/1999/02/22-rdf-syntax-ns#" xmlns:bqbiol="http://biomodels.net/biology-qualifiers/">
	<rdf:Description rdf:about="#_41175518-5fe5-4bab-9a48-c57cfe87ba46">
	<bqbiol:is>
	<rdf:Bag>
	<rdf:li rdf:resource="http://identifiers.org/go/GO:0016236"/>
	</rdf:Bag>
	</bqbiol:is>
	</rdf:Description>
	</rdf:RDF>
	</annotation>
              <listOfReactants>
          <speciesReference constant="true" species="P55" stoichiometry="1"/>
        </listOfReactants>
      </reaction>
      <reaction fast="false" id="T68" metaid="c2675c4e-a369-4e35-b3bd-706c413ff313" name="Deg1" reversible="false" sboTerm="SBO:0000179">
        <annotation>
	<rdf:RDF xmlns:rdf="http://www.w3.org/1999/02/22-rdf-syntax-ns#" xmlns:bqbiol="http://biomodels.net/biology-qualifiers/">
	<rdf:Description rdf:about="#c2675c4e-a369-4e35-b3bd-706c413ff313">
	<bqbiol:is>
	<rdf:Bag>
	<rdf:li rdf:resource="http://identifiers.org/go/GO:0016236"/>
	</rdf:Bag>
	</bqbiol:is>
	</rdf:Description>
	</rdf:RDF>
	</annotation>
              <listOfReactants>
          <speciesReference constant="true" species="P53" stoichiometry="1"/>
        </listOfReactants>
      </reaction>
    </listOfReactions>
  </model>
</sbml>
