# Supplementary material for: Editorial Note: In silico knockout studies of xenophagic capturing of Salmonella
Source: PLoS Comput Biol. 2025 Apr 9;21(4):e1012998. doi: 10.1371/journal.pcbi.1012998 (PMC11981138; doi:10.1371/journal.pcbi.1012998)
Supplement: S2 File — Edited SBML file and analysis results. (XML) [file pcbi.1012998.s002.xml]

<?xml version="1.0" encoding="UTF-8"?>
<Layoutdata>
  <LogicalPlaces>
    <LogicalPlace Name="LogicalPlaceID0">
      <MasterNode>N/S</MasterNode>
      <IncomingEdges>
        <IncomingEdgeFrom>Syn7_</IncomingEdgeFrom>
      </IncomingEdges>
      <OutgoingEdges />
      <X>-850.0</X>
      <Y>50.0</Y>
    </LogicalPlace>
    <LogicalPlace Name="LogicalPlaceID1">
      <MasterNode>N/S</MasterNode>
      <IncomingEdges />
      <OutgoingEdges>
        <OutgoingEdgeTo>T10i</OutgoingEdgeTo>
      </OutgoingEdges>
      <X>-210.0</X>
      <Y>140.0</Y>
    </LogicalPlace>
    <LogicalPlace Name="LogicalPlaceID2">
      <MasterNode>N/S</MasterNode>
      <IncomingEdges />
      <OutgoingEdges>
        <OutgoingEdgeTo>T26i</OutgoingEdgeTo>
      </OutgoingEdges>
      <X>480.0</X>
      <Y>110.0</Y>
    </LogicalPlace>
    <LogicalPlace Name="LogicalPlaceID3">
      <MasterNode>N/S</MasterNode>
      <IncomingEdges />
      <OutgoingEdges>
        <OutgoingEdgeTo>T26</OutgoingEdgeTo>
      </OutgoingEdges>
      <X>640.0</X>
      <Y>-120.0</Y>
    </LogicalPlace>
    <LogicalPlace Name="LogicalPlaceID4">
      <MasterNode>E3_ligase</MasterNode>
      <IncomingEdges />
      <OutgoingEdges>
        <OutgoingEdgeTo>T2i</OutgoingEdgeTo>
      </OutgoingEdges>
      <X>-310.0</X>
      <Y>-210.0</Y>
    </LogicalPlace>
    <LogicalPlace Name="LogicalPlaceID5">
      <MasterNode>E3_ligase</MasterNode>
      <IncomingEdges />
      <OutgoingEdges>
        <OutgoingEdgeTo>T2</OutgoingEdgeTo>
      </OutgoingEdges>
      <X>-90.0</X>
      <Y>-370.0</Y>
    </LogicalPlace>
    <LogicalPlace Name="LogicalPlaceID6">
      <MasterNode>E3_ligase</MasterNode>
      <IncomingEdges>
        <IncomingEdgeFrom>Syn2_</IncomingEdgeFrom>
      </IncomingEdges>
      <OutgoingEdges />
      <X>-850.0</X>
      <Y>-500.0</Y>
    </LogicalPlace>
    <LogicalPlace Name="LogicalPlaceID7">
      <MasterNode>p62</MasterNode>
      <IncomingEdges />
      <OutgoingEdges>
        <OutgoingEdgeTo>T7</OutgoingEdgeTo>
      </OutgoingEdges>
      <X>-20.0</X>
      <Y>-220.0</Y>
    </LogicalPlace>
    <LogicalPlace Name="LogicalPlaceID8">
      <MasterNode>p62</MasterNode>
      <IncomingEdges>
        <IncomingEdgeFrom>Syn4_</IncomingEdgeFrom>
      </IncomingEdges>
      <OutgoingEdges />
      <X>-850.0</X>
      <Y>-270.0</Y>
    </LogicalPlace>
    <LogicalPlace Name="LogicalPlaceID9">
      <MasterNode>LRSAM1</MasterNode>
      <IncomingEdges />
      <OutgoingEdges>
        <OutgoingEdgeTo>T2i</OutgoingEdgeTo>
      </OutgoingEdges>
      <X>-310.0</X>
      <Y>-170.0</Y>
    </LogicalPlace>
    <LogicalPlace Name="LogicalPlaceID10">
      <MasterNode>LRSAM1</MasterNode>
      <IncomingEdges />
      <OutgoingEdges>
        <OutgoingEdgeTo>T2</OutgoingEdgeTo>
      </OutgoingEdges>
      <X>-90.0</X>
      <Y>-320.0</Y>
    </LogicalPlace>
    <LogicalPlace Name="LogicalPlaceID11">
      <MasterNode>LRSAM1</MasterNode>
      <IncomingEdges />
      <OutgoingEdges>
        <OutgoingEdgeTo>T18</OutgoingEdgeTo>
      </OutgoingEdges>
      <X>510.0</X>
      <Y>-320.0</Y>
    </LogicalPlace>
    <LogicalPlace Name="LogicalPlaceID12">
      <MasterNode>Gal8</MasterNode>
      <IncomingEdges>
        <IncomingEdgeFrom>Syn1</IncomingEdgeFrom>
      </IncomingEdges>
      <OutgoingEdges />
      <X>-850.0</X>
      <Y>-610.0</Y>
    </LogicalPlace>
    <LogicalPlace Name="LogicalPlaceID13">
      <MasterNode>S:Gal8:Ub_</MasterNode>
      <IncomingEdges>
        <IncomingEdgeFrom>T8</IncomingEdgeFrom>
        <IncomingEdgeFrom>T6</IncomingEdgeFrom>
        <IncomingEdgeFrom>T4</IncomingEdgeFrom>
      </IncomingEdges>
      <OutgoingEdges>
        <OutgoingEdgeTo>T9</OutgoingEdgeTo>
      </OutgoingEdges>
      <X>60.0</X>
      <Y>10.0</Y>
    </LogicalPlace>
    <LogicalPlace Name="LogicalPlaceID14">
      <MasterNode>S:Gal8:Ub_</MasterNode>
      <IncomingEdges>
        <IncomingEdgeFrom>T11</IncomingEdgeFrom>
      </IncomingEdges>
      <OutgoingEdges>
        <OutgoingEdgeTo>T12</OutgoingEdgeTo>
      </OutgoingEdges>
      <X>-360.0</X>
      <Y>100.0</Y>
    </LogicalPlace>
    <LogicalPlace Name="LogicalPlaceID15">
      <MasterNode>S:Ub_</MasterNode>
      <IncomingEdges>
        <IncomingEdgeFrom>T18</IncomingEdgeFrom>
      </IncomingEdges>
      <OutgoingEdges>
        <OutgoingEdgeTo>T23</OutgoingEdgeTo>
        <OutgoingEdgeTo>T21</OutgoingEdgeTo>
        <OutgoingEdgeTo>T19</OutgoingEdgeTo>
      </OutgoingEdges>
      <X>460.0</X>
      <Y>-260.0</Y>
    </LogicalPlace>
    <LogicalPlace Name="LogicalPlaceID16">
      <MasterNode>S:Ub_</MasterNode>
      <IncomingEdges>
        <IncomingEdgeFrom>T27</IncomingEdgeFrom>
      </IncomingEdges>
      <OutgoingEdges>
        <OutgoingEdgeTo>T28</OutgoingEdgeTo>
      </OutgoingEdges>
      <X>680.0</X>
      <Y>40.0</Y>
    </LogicalPlace>
    <LogicalPlace Name="LogicalPlaceID17">
      <MasterNode>TBK1</MasterNode>
      <IncomingEdges>
        <IncomingEdgeFrom>Syn8_</IncomingEdgeFrom>
      </IncomingEdges>
      <OutgoingEdges />
      <X>-850.0</X>
      <Y>160.0</Y>
    </LogicalPlace>
    <LogicalPlace Name="LogicalPlaceID18">
      <MasterNode>TBK1</MasterNode>
      <IncomingEdges />
      <OutgoingEdges>
        <OutgoingEdgeTo>T29</OutgoingEdgeTo>
      </OutgoingEdges>
      <X>430.0</X>
      <Y>220.0</Y>
    </LogicalPlace>
    <LogicalPlace Name="LogicalPlaceID19">
      <MasterNode>TBK1</MasterNode>
      <IncomingEdges />
      <OutgoingEdges>
        <OutgoingEdgeTo>T29'</OutgoingEdgeTo>
      </OutgoingEdges>
      <X>560.0</X>
      <Y>220.0</Y>
    </LogicalPlace>
    <LogicalPlace Name="LogicalPlaceID20">
      <MasterNode>TBK1</MasterNode>
      <IncomingEdges />
      <OutgoingEdges>
        <OutgoingEdgeTo>T13</OutgoingEdgeTo>
      </OutgoingEdges>
      <X>-270.0</X>
      <Y>250.0</Y>
    </LogicalPlace>
    <LogicalPlace Name="LogicalPlaceID21">
      <MasterNode>OPTN_</MasterNode>
      <IncomingEdges />
      <OutgoingEdges>
        <OutgoingEdgeTo>T21</OutgoingEdgeTo>
      </OutgoingEdges>
      <X>400.0</X>
      <Y>-250.0</Y>
    </LogicalPlace>
    <LogicalPlace Name="LogicalPlaceID22">
      <MasterNode>OPTN_</MasterNode>
      <IncomingEdges />
      <OutgoingEdges>
        <OutgoingEdgeTo>T5</OutgoingEdgeTo>
      </OutgoingEdges>
      <X>-110.0</X>
      <Y>-220.0</Y>
    </LogicalPlace>
    <LogicalPlace Name="LogicalPlaceID23">
      <MasterNode>NDP52</MasterNode>
      <IncomingEdges>
        <IncomingEdgeFrom>Syn5_</IncomingEdgeFrom>
      </IncomingEdges>
      <OutgoingEdges />
      <X>-850.0</X>
      <Y>-160.0</Y>
    </LogicalPlace>
    <LogicalPlace Name="LogicalPlaceID24">
      <MasterNode>NDP52</MasterNode>
      <IncomingEdges />
      <OutgoingEdges>
        <OutgoingEdgeTo>T23</OutgoingEdgeTo>
      </OutgoingEdges>
      <X>530.0</X>
      <Y>-250.0</Y>
    </LogicalPlace>
    <LogicalPlace Name="LogicalPlaceID25">
      <MasterNode>NDP52</MasterNode>
      <IncomingEdges />
      <OutgoingEdges>
        <OutgoingEdgeTo>T3</OutgoingEdgeTo>
      </OutgoingEdges>
      <X>-190.0</X>
      <Y>-230.0</Y>
    </LogicalPlace>
  </LogicalPlaces>
  <BendEdges>
    <BendEdge Name="BendNodeID0">
      <X>940.0</X>
      <Y>340.0</Y>
      <IncomingEdgeFrom>T37</IncomingEdgeFrom>
      <OutgoingEdgeTo>ULK1comp_</OutgoingEdgeTo>
    </BendEdge>
    <BendEdge Name="BendNodeID1">
      <X>-440.0</X>
      <Y>-250.0</Y>
      <IncomingEdgeFrom>S:Gal8:NDP52_</IncomingEdgeFrom>
      <OutgoingEdgeTo>T16iii</OutgoingEdgeTo>
    </BendEdge>
    <BendEdge Name="BendNodeID2">
      <X>10.0</X>
      <Y>200.0</Y>
      <IncomingEdgeFrom>S:Gal8:Ub:NDP52:OPTN:p62__</IncomingEdgeFrom>
      <OutgoingEdgeTo>T16ii</OutgoingEdgeTo>
    </BendEdge>
    <BendEdge Name="BendNodeID3">
      <X>-90.0</X>
      <Y>210.0</Y>
      <IncomingEdgeFrom>S:Gal8:Ub:NDP52:OPTN:p62:N/S__</IncomingEdgeFrom>
      <OutgoingEdgeTo>T16i</OutgoingEdgeTo>
    </BendEdge>
    <BendEdge Name="BendNodeID4">
      <X>170.0</X>
      <Y>200.0</Y>
      <IncomingEdgeFrom>S:Ub:NDP52:OPTN:p62__</IncomingEdgeFrom>
      <OutgoingEdgeTo>T32ii</OutgoingEdgeTo>
    </BendEdge>
    <BendEdge Name="BendNodeID5">
      <X>280.0</X>
      <Y>200.0</Y>
      <IncomingEdgeFrom>S:Ub:NDP52:OPTN:p62:N/S__</IncomingEdgeFrom>
      <OutgoingEdgeTo>T32i</OutgoingEdgeTo>
    </BendEdge>
  </BendEdges>
  <AdditionalInformationAboutNodes>
    <Node Name="mTORC1:ULK1comp_">
      <LabelPosition>S</LabelPosition>
      <Color>java.awt.Color[r=255,g=255,b=255]</Color>
      <Corners>0</Corners>
      <StrokeColor>java.awt.Color[r=0,g=0,b=0]</StrokeColor>
    </Node>
    <Node Name="Syn7_">
      <LabelPosition>E</LabelPosition>
      <Color>java.awt.Color[r=0,g=0,b=0]</Color>
      <Corners>4</Corners>
      <StrokeColor>java.awt.Color[r=0,g=0,b=0]</StrokeColor>
    </Node>
    <Node Name="S-cyt">
      <LabelPosition>W</LabelPosition>
      <Color>java.awt.Color[r=255,g=255,b=255]</Color>
      <Corners>0</Corners>
      <StrokeColor>java.awt.Color[r=0,g=0,b=0]</StrokeColor>
    </Node>
    <Node Name="T34">
      <LabelPosition>W</LabelPosition>
      <Color>java.awt.Color[r=0,g=0,b=0]</Color>
      <Corners>4</Corners>
      <StrokeColor>java.awt.Color[r=0,g=0,b=0]</StrokeColor>
    </Node>
    <Node Name="N/S">
      <LabelPosition>W</LabelPosition>
      <Color>java.awt.Color[r=128,g=128,b=128]</Color>
      <Corners>0</Corners>
      <StrokeColor>java.awt.Color[r=0,g=0,b=0]</StrokeColor>
    </Node>
    <Node Name="Syn5_">
      <LabelPosition>E</LabelPosition>
      <Color>java.awt.Color[r=0,g=0,b=0]</Color>
      <Corners>4</Corners>
      <StrokeColor>java.awt.Color[r=0,g=0,b=0]</StrokeColor>
    </Node>
    <Node Name="E3_ligase">
      <LabelPosition>E</LabelPosition>
      <Color>java.awt.Color[r=128,g=128,b=128]</Color>
      <Corners>0</Corners>
      <StrokeColor>java.awt.Color[r=0,g=0,b=0]</StrokeColor>
    </Node>
    <Node Name="Syn6_">
      <LabelPosition>E</LabelPosition>
      <Color>java.awt.Color[r=0,g=0,b=0]</Color>
      <Corners>4</Corners>
      <StrokeColor>java.awt.Color[r=0,g=0,b=0]</StrokeColor>
    </Node>
    <Node Name="p62">
      <LabelPosition>W</LabelPosition>
      <Color>java.awt.Color[r=128,g=128,b=128]</Color>
      <Corners>0</Corners>
      <StrokeColor>java.awt.Color[r=0,g=0,b=0]</StrokeColor>
    </Node>
    <Node Name="SCVdamage_">
      <LabelPosition>W</LabelPosition>
      <Color>java.awt.Color[r=0,g=0,b=0]</Color>
      <Corners>4</Corners>
      <StrokeColor>java.awt.Color[r=0,g=0,b=0]</StrokeColor>
    </Node>
    <Node Name="S-damagedSCV__">
      <LabelPosition>S</LabelPosition>
      <Color>java.awt.Color[r=255,g=255,b=255]</Color>
      <Corners>0</Corners>
      <StrokeColor>java.awt.Color[r=0,g=0,b=0]</StrokeColor>
    </Node>
    <Node Name="T1">
      <LabelPosition>N</LabelPosition>
      <Color>java.awt.Color[r=0,g=0,b=0]</Color>
      <Corners>4</Corners>
      <StrokeColor>java.awt.Color[r=0,g=0,b=0]</StrokeColor>
    </Node>
    <Node Name="LRSAM1">
      <LabelPosition>E</LabelPosition>
      <Color>java.awt.Color[r=128,g=128,b=128]</Color>
      <Corners>0</Corners>
      <StrokeColor>java.awt.Color[r=0,g=0,b=0]</StrokeColor>
    </Node>
    <Node Name="T18">
      <LabelPosition>W</LabelPosition>
      <Color>java.awt.Color[r=0,g=0,b=0]</Color>
      <Corners>4</Corners>
      <StrokeColor>java.awt.Color[r=0,g=0,b=0]</StrokeColor>
    </Node>
    <Node Name="Gal8">
      <LabelPosition>W</LabelPosition>
      <Color>java.awt.Color[r=128,g=128,b=128]</Color>
      <Corners>0</Corners>
      <StrokeColor>java.awt.Color[r=0,g=0,b=0]</StrokeColor>
    </Node>
    <Node Name="Syn1">
      <LabelPosition>E</LabelPosition>
      <Color>java.awt.Color[r=0,g=0,b=0]</Color>
      <Corners>4</Corners>
      <StrokeColor>java.awt.Color[r=0,g=0,b=0]</StrokeColor>
    </Node>
    <Node Name="S:Gal8">
      <LabelPosition>W</LabelPosition>
      <Color>java.awt.Color[r=255,g=255,b=255]</Color>
      <Corners>0</Corners>
      <StrokeColor>java.awt.Color[r=0,g=0,b=0]</StrokeColor>
    </Node>
    <Node Name="T3i">
      <LabelPosition>W</LabelPosition>
      <Color>java.awt.Color[r=0,g=0,b=0]</Color>
      <Corners>4</Corners>
      <StrokeColor>java.awt.Color[r=0,g=0,b=0]</StrokeColor>
    </Node>
    <Node Name="SignalSCVdamage_">
      <LabelPosition>E</LabelPosition>
      <Color>java.awt.Color[r=255,g=255,b=255]</Color>
      <Corners>0</Corners>
      <StrokeColor>java.awt.Color[r=0,g=0,b=0]</StrokeColor>
    </Node>
    <Node Name="T2i">
      <LabelPosition>E</LabelPosition>
      <Color>java.awt.Color[r=0,g=0,b=0]</Color>
      <Corners>4</Corners>
      <StrokeColor>java.awt.Color[r=0,g=0,b=0]</StrokeColor>
    </Node>
    <Node Name="S:Gal8:Ub:NDP52">
      <LabelPosition>W</LabelPosition>
      <Color>java.awt.Color[r=255,g=255,b=255]</Color>
      <Corners>0</Corners>
      <StrokeColor>java.awt.Color[r=0,g=0,b=0]</StrokeColor>
    </Node>
    <Node Name="T33">
      <LabelPosition>E</LabelPosition>
      <Color>java.awt.Color[r=0,g=0,b=0]</Color>
      <Corners>4</Corners>
      <StrokeColor>java.awt.Color[r=0,g=0,b=0]</StrokeColor>
    </Node>
    <Node Name="NDP52'">
      <LabelPosition>E</LabelPosition>
      <Color>java.awt.Color[r=255,g=255,b=255]</Color>
      <Corners>0</Corners>
      <StrokeColor>java.awt.Color[r=0,g=0,b=0]</StrokeColor>
    </Node>
    <Node Name="T2">
      <LabelPosition>W</LabelPosition>
      <Color>java.awt.Color[r=0,g=0,b=0]</Color>
      <Corners>4</Corners>
      <StrokeColor>java.awt.Color[r=0,g=0,b=0]</StrokeColor>
    </Node>
    <Node Name="SignalAutophagyInduction_">
      <LabelPosition>S</LabelPosition>
      <Color>java.awt.Color[r=255,g=255,b=255]</Color>
      <Corners>0</Corners>
      <StrokeColor>java.awt.Color[r=0,g=0,b=0]</StrokeColor>
    </Node>
    <Node Name="T3">
      <LabelPosition>W</LabelPosition>
      <Color>java.awt.Color[r=0,g=0,b=0]</Color>
      <Corners>4</Corners>
      <StrokeColor>java.awt.Color[r=0,g=0,b=0]</StrokeColor>
    </Node>
    <Node Name="S:Gal8:Ub:p62_">
      <LabelPosition>E</LabelPosition>
      <Color>java.awt.Color[r=255,g=255,b=255]</Color>
      <Corners>0</Corners>
      <StrokeColor>java.awt.Color[r=0,g=0,b=0]</StrokeColor>
    </Node>
    <Node Name="T36">
      <LabelPosition>E</LabelPosition>
      <Color>java.awt.Color[r=0,g=0,b=0]</Color>
      <Corners>4</Corners>
      <StrokeColor>java.awt.Color[r=0,g=0,b=0]</StrokeColor>
    </Node>
    <Node Name="S:Gal8:NDP52_">
      <LabelPosition>NW</LabelPosition>
      <Color>java.awt.Color[r=255,g=255,b=255]</Color>
      <Corners>0</Corners>
      <StrokeColor>java.awt.Color[r=0,g=0,b=0]</StrokeColor>
    </Node>
    <Node Name="T7">
      <LabelPosition>E</LabelPosition>
      <Color>java.awt.Color[r=0,g=0,b=0]</Color>
      <Corners>4</Corners>
      <StrokeColor>java.awt.Color[r=0,g=0,b=0]</StrokeColor>
    </Node>
    <Node Name="S:Gal8:Ub_">
      <LabelPosition>N</LabelPosition>
      <Color>java.awt.Color[r=128,g=128,b=128]</Color>
      <Corners>0</Corners>
      <StrokeColor>java.awt.Color[r=0,g=0,b=0]</StrokeColor>
    </Node>
    <Node Name="T4">
      <LabelPosition>W</LabelPosition>
      <Color>java.awt.Color[r=0,g=0,b=0]</Color>
      <Corners>4</Corners>
      <StrokeColor>java.awt.Color[r=0,g=0,b=0]</StrokeColor>
    </Node>
    <Node Name="S:Gal8:Ub:NDP52:OPTN:p62:N/S__">
      <LabelPosition>NW</LabelPosition>
      <Color>java.awt.Color[r=255,g=255,b=255]</Color>
      <Corners>0</Corners>
      <StrokeColor>java.awt.Color[r=0,g=0,b=0]</StrokeColor>
    </Node>
    <Node Name="T9">
      <LabelPosition>E</LabelPosition>
      <Color>java.awt.Color[r=0,g=0,b=0]</Color>
      <Corners>4</Corners>
      <StrokeColor>java.awt.Color[r=0,g=0,b=0]</StrokeColor>
    </Node>
    <Node Name="OPTN'">
      <LabelPosition>E</LabelPosition>
      <Color>java.awt.Color[r=255,g=255,b=255]</Color>
      <Corners>0</Corners>
      <StrokeColor>java.awt.Color[r=0,g=0,b=0]</StrokeColor>
    </Node>
    <Node Name="T8">
      <LabelPosition>E</LabelPosition>
      <Color>java.awt.Color[r=0,g=0,b=0]</Color>
      <Corners>4</Corners>
      <StrokeColor>java.awt.Color[r=0,g=0,b=0]</StrokeColor>
    </Node>
    <Node Name="S:Gal8:Ub:OPTN_">
      <LabelPosition>S</LabelPosition>
      <Color>java.awt.Color[r=255,g=255,b=255]</Color>
      <Corners>0</Corners>
      <StrokeColor>java.awt.Color[r=0,g=0,b=0]</StrokeColor>
    </Node>
    <Node Name="T6">
      <LabelPosition>W</LabelPosition>
      <Color>java.awt.Color[r=0,g=0,b=0]</Color>
      <Corners>4</Corners>
      <StrokeColor>java.awt.Color[r=0,g=0,b=0]</StrokeColor>
    </Node>
    <Node Name="AA_">
      <LabelPosition>E</LabelPosition>
      <Color>java.awt.Color[r=255,g=255,b=255]</Color>
      <Corners>0</Corners>
      <StrokeColor>java.awt.Color[r=0,g=0,b=0]</StrokeColor>
    </Node>
    <Node Name="T35">
      <LabelPosition>E</LabelPosition>
      <Color>java.awt.Color[r=0,g=0,b=0]</Color>
      <Corners>4</Corners>
      <StrokeColor>java.awt.Color[r=0,g=0,b=0]</StrokeColor>
    </Node>
    <Node Name="S:Gal8:Ub:NDP52:OPTN:p62__">
      <LabelPosition>S</LabelPosition>
      <Color>java.awt.Color[r=255,g=255,b=255]</Color>
      <Corners>0</Corners>
      <StrokeColor>java.awt.Color[r=0,g=0,b=0]</StrokeColor>
    </Node>
    <Node Name="T14">
      <LabelPosition>W</LabelPosition>
      <Color>java.awt.Color[r=0,g=0,b=0]</Color>
      <Corners>4</Corners>
      <StrokeColor>java.awt.Color[r=0,g=0,b=0]</StrokeColor>
    </Node>
    <Node Name="mTORC1:ULK1comp:SCV__">
      <LabelPosition>S</LabelPosition>
      <Color>java.awt.Color[r=255,g=255,b=255]</Color>
      <Corners>0</Corners>
      <StrokeColor>java.awt.Color[r=0,g=0,b=0]</StrokeColor>
    </Node>
    <Node Name="Syn9">
      <LabelPosition>E</LabelPosition>
      <Color>java.awt.Color[r=0,g=0,b=0]</Color>
      <Corners>4</Corners>
      <StrokeColor>java.awt.Color[r=0,g=0,b=0]</StrokeColor>
    </Node>
    <Node Name="S:Gal8:Ub:NDP52:OPTN:p62:N/S:diTBK1__">
      <LabelPosition>W</LabelPosition>
      <Color>java.awt.Color[r=255,g=255,b=255]</Color>
      <Corners>0</Corners>
      <StrokeColor>java.awt.Color[r=0,g=0,b=0]</StrokeColor>
    </Node>
    <Node Name="T13i">
      <LabelPosition>E</LabelPosition>
      <Color>java.awt.Color[r=0,g=0,b=0]</Color>
      <Corners>4</Corners>
      <StrokeColor>java.awt.Color[r=0,g=0,b=0]</StrokeColor>
    </Node>
    <Node Name="diTBK1'">
      <LabelPosition>W</LabelPosition>
      <Color>java.awt.Color[r=255,g=255,b=255]</Color>
      <Corners>0</Corners>
      <StrokeColor>java.awt.Color[r=0,g=0,b=0]</StrokeColor>
    </Node>
    <Node Name="T14i">
      <LabelPosition>E</LabelPosition>
      <Color>java.awt.Color[r=0,g=0,b=0]</Color>
      <Corners>4</Corners>
      <StrokeColor>java.awt.Color[r=0,g=0,b=0]</StrokeColor>
    </Node>
    <Node Name="diTBK1'i">
      <LabelPosition>E</LabelPosition>
      <Color>java.awt.Color[r=255,g=255,b=255]</Color>
      <Corners>0</Corners>
      <StrokeColor>java.awt.Color[r=0,g=0,b=0]</StrokeColor>
    </Node>
    <Node Name="T15">
      <LabelPosition>SE</LabelPosition>
      <Color>java.awt.Color[r=0,g=0,b=0]</Color>
      <Corners>4</Corners>
      <StrokeColor>java.awt.Color[r=0,g=0,b=0]</StrokeColor>
    </Node>
    <Node Name="SCV_">
      <LabelPosition>W</LabelPosition>
      <Color>java.awt.Color[r=255,g=255,b=255]</Color>
      <Corners>0</Corners>
      <StrokeColor>java.awt.Color[r=0,g=0,b=0]</StrokeColor>
    </Node>
    <Node Name="Output">
      <LabelPosition>E</LabelPosition>
      <Color>java.awt.Color[r=0,g=0,b=0]</Color>
      <Corners>4</Corners>
      <StrokeColor>java.awt.Color[r=0,g=0,b=0]</StrokeColor>
    </Node>
    <Node Name="S:Gal8:Ub:NDP52:OPTN:p62:N/S:diTBK1i__">
      <LabelPosition>E</LabelPosition>
      <Color>java.awt.Color[r=255,g=255,b=255]</Color>
      <Corners>0</Corners>
      <StrokeColor>java.awt.Color[r=0,g=0,b=0]</StrokeColor>
    </Node>
    <Node Name="Inv">
      <LabelPosition>W</LabelPosition>
      <Color>java.awt.Color[r=0,g=0,b=0]</Color>
      <Corners>4</Corners>
      <StrokeColor>java.awt.Color[r=0,g=0,b=0]</StrokeColor>
    </Node>
    <Node Name="S:Gal8:Ub:NDP52:N/S_">
      <LabelPosition>W</LabelPosition>
      <Color>java.awt.Color[r=255,g=255,b=255]</Color>
      <Corners>0</Corners>
      <StrokeColor>java.awt.Color[r=0,g=0,b=0]</StrokeColor>
    </Node>
    <Node Name="T10">
      <LabelPosition>W</LabelPosition>
      <Color>java.awt.Color[r=0,g=0,b=0]</Color>
      <Corners>4</Corners>
      <StrokeColor>java.awt.Color[r=0,g=0,b=0]</StrokeColor>
    </Node>
    <Node Name="N/S'">
      <LabelPosition>W</LabelPosition>
      <Color>java.awt.Color[r=255,g=255,b=255]</Color>
      <Corners>0</Corners>
      <StrokeColor>java.awt.Color[r=0,g=0,b=0]</StrokeColor>
    </Node>
    <Node Name="Syn4_">
      <LabelPosition>E</LabelPosition>
      <Color>java.awt.Color[r=0,g=0,b=0]</Color>
      <Corners>4</Corners>
      <StrokeColor>java.awt.Color[r=0,g=0,b=0]</StrokeColor>
    </Node>
    <Node Name="S:Ub_">
      <LabelPosition>W</LabelPosition>
      <Color>java.awt.Color[r=128,g=128,b=128]</Color>
      <Corners>0</Corners>
      <StrokeColor>java.awt.Color[r=0,g=0,b=0]</StrokeColor>
    </Node>
    <Node Name="T11">
      <LabelPosition>W</LabelPosition>
      <Color>java.awt.Color[r=0,g=0,b=0]</Color>
      <Corners>4</Corners>
      <StrokeColor>java.awt.Color[r=0,g=0,b=0]</StrokeColor>
    </Node>
    <Node Name="S:Ub:p62_">
      <LabelPosition>W</LabelPosition>
      <Color>java.awt.Color[r=255,g=255,b=255]</Color>
      <Corners>0</Corners>
      <StrokeColor>java.awt.Color[r=0,g=0,b=0]</StrokeColor>
    </Node>
    <Node Name="T10i">
      <LabelPosition>W</LabelPosition>
      <Color>java.awt.Color[r=0,g=0,b=0]</Color>
      <Corners>4</Corners>
      <StrokeColor>java.awt.Color[r=0,g=0,b=0]</StrokeColor>
    </Node>
    <Node Name="S:Ub:OPTN_">
      <LabelPosition>S</LabelPosition>
      <Color>java.awt.Color[r=255,g=255,b=255]</Color>
      <Corners>0</Corners>
      <StrokeColor>java.awt.Color[r=0,g=0,b=0]</StrokeColor>
    </Node>
    <Node Name="T12">
      <LabelPosition>W</LabelPosition>
      <Color>java.awt.Color[r=0,g=0,b=0]</Color>
      <Corners>4</Corners>
      <StrokeColor>java.awt.Color[r=0,g=0,b=0]</StrokeColor>
    </Node>
    <Node Name="S:Ub:NDP52_">
      <LabelPosition>E</LabelPosition>
      <Color>java.awt.Color[r=255,g=255,b=255]</Color>
      <Corners>0</Corners>
      <StrokeColor>java.awt.Color[r=0,g=0,b=0]</StrokeColor>
    </Node>
    <Node Name="T5">
      <LabelPosition>SE</LabelPosition>
      <Color>java.awt.Color[r=0,g=0,b=0]</Color>
      <Corners>4</Corners>
      <StrokeColor>java.awt.Color[r=0,g=0,b=0]</StrokeColor>
    </Node>
    <Node Name="TBK1">
      <LabelPosition>E</LabelPosition>
      <Color>java.awt.Color[r=128,g=128,b=128]</Color>
      <Corners>0</Corners>
      <StrokeColor>java.awt.Color[r=0,g=0,b=0]</StrokeColor>
    </Node>
    <Node Name="Syn2_">
      <LabelPosition>E</LabelPosition>
      <Color>java.awt.Color[r=0,g=0,b=0]</Color>
      <Corners>4</Corners>
      <StrokeColor>java.awt.Color[r=0,g=0,b=0]</StrokeColor>
    </Node>
    <Node Name="S:Ub:NDP52:OPTN:p62__">
      <LabelPosition>S</LabelPosition>
      <Color>java.awt.Color[r=255,g=255,b=255]</Color>
      <Corners>0</Corners>
      <StrokeColor>java.awt.Color[r=0,g=0,b=0]</StrokeColor>
    </Node>
    <Node Name="T17">
      <LabelPosition>E</LabelPosition>
      <Color>java.awt.Color[r=0,g=0,b=0]</Color>
      <Corners>4</Corners>
      <StrokeColor>java.awt.Color[r=0,g=0,b=0]</StrokeColor>
    </Node>
    <Node Name="S:Ub:NDP52:OPTN:p62:N/S__">
      <LabelPosition>E</LabelPosition>
      <Color>java.awt.Color[r=255,g=255,b=255]</Color>
      <Corners>0</Corners>
      <StrokeColor>java.awt.Color[r=0,g=0,b=0]</StrokeColor>
    </Node>
    <Node Name="Syn3_">
      <LabelPosition>E</LabelPosition>
      <Color>java.awt.Color[r=0,g=0,b=0]</Color>
      <Corners>4</Corners>
      <StrokeColor>java.awt.Color[r=0,g=0,b=0]</StrokeColor>
    </Node>
    <Node Name="S:Ub:NDP52:OPTN:p62:N/S:diTBK1__">
      <LabelPosition>NW</LabelPosition>
      <Color>java.awt.Color[r=255,g=255,b=255]</Color>
      <Corners>0</Corners>
      <StrokeColor>java.awt.Color[r=0,g=0,b=0]</StrokeColor>
    </Node>
    <Node Name="T23">
      <LabelPosition>E</LabelPosition>
      <Color>java.awt.Color[r=0,g=0,b=0]</Color>
      <Corners>4</Corners>
      <StrokeColor>java.awt.Color[r=0,g=0,b=0]</StrokeColor>
    </Node>
    <Node Name="S:Ub:NDP52:OPTN:p62:N/S:diTBK1i__">
      <LabelPosition>E</LabelPosition>
      <Color>java.awt.Color[r=255,g=255,b=255]</Color>
      <Corners>0</Corners>
      <StrokeColor>java.awt.Color[r=0,g=0,b=0]</StrokeColor>
    </Node>
    <Node Name="Syn8_">
      <LabelPosition>E</LabelPosition>
      <Color>java.awt.Color[r=0,g=0,b=0]</Color>
      <Corners>4</Corners>
      <StrokeColor>java.awt.Color[r=0,g=0,b=0]</StrokeColor>
    </Node>
    <Node Name="diTBK1'ii">
      <LabelPosition>W</LabelPosition>
      <Color>java.awt.Color[r=255,g=255,b=255]</Color>
      <Corners>0</Corners>
      <StrokeColor>java.awt.Color[r=0,g=0,b=0]</StrokeColor>
    </Node>
    <Node Name="T21">
      <LabelPosition>E</LabelPosition>
      <Color>java.awt.Color[r=0,g=0,b=0]</Color>
      <Corners>4</Corners>
      <StrokeColor>java.awt.Color[r=0,g=0,b=0]</StrokeColor>
    </Node>
    <Node Name="diTBK1'iii">
      <LabelPosition>E</LabelPosition>
      <Color>java.awt.Color[r=255,g=255,b=255]</Color>
      <Corners>0</Corners>
      <StrokeColor>java.awt.Color[r=0,g=0,b=0]</StrokeColor>
    </Node>
    <Node Name="T19">
      <LabelPosition>W</LabelPosition>
      <Color>java.awt.Color[r=0,g=0,b=0]</Color>
      <Corners>4</Corners>
      <StrokeColor>java.awt.Color[r=0,g=0,b=0]</StrokeColor>
    </Node>
    <Node Name="S:Ub:NDP52:OPTN:p62:N/S:OligoTBK1__">
      <LabelPosition>E</LabelPosition>
      <Color>java.awt.Color[r=255,g=255,b=255]</Color>
      <Corners>0</Corners>
      <StrokeColor>java.awt.Color[r=0,g=0,b=0]</StrokeColor>
    </Node>
    <Node Name="T25">
      <LabelPosition>W</LabelPosition>
      <Color>java.awt.Color[r=0,g=0,b=0]</Color>
      <Corners>4</Corners>
      <StrokeColor>java.awt.Color[r=0,g=0,b=0]</StrokeColor>
    </Node>
    <Node Name="Ap:Ub_">
      <LabelPosition>E</LabelPosition>
      <Color>java.awt.Color[r=255,g=255,b=255]</Color>
      <Corners>0</Corners>
      <StrokeColor>java.awt.Color[r=0,g=0,b=0]</StrokeColor>
    </Node>
    <Node Name="T26i">
      <LabelPosition>E</LabelPosition>
      <Color>java.awt.Color[r=0,g=0,b=0]</Color>
      <Corners>4</Corners>
      <StrokeColor>java.awt.Color[r=0,g=0,b=0]</StrokeColor>
    </Node>
    <Node Name="Ap:Ub:N/S__">
      <LabelPosition>E</LabelPosition>
      <Color>java.awt.Color[r=255,g=255,b=255]</Color>
      <Corners>0</Corners>
      <StrokeColor>java.awt.Color[r=0,g=0,b=0]</StrokeColor>
    </Node>
    <Node Name="T29">
      <LabelPosition>W</LabelPosition>
      <Color>java.awt.Color[r=0,g=0,b=0]</Color>
      <Corners>4</Corners>
      <StrokeColor>java.awt.Color[r=0,g=0,b=0]</StrokeColor>
    </Node>
    <Node Name="Ap:Ub:OPTNp_">
      <LabelPosition>E</LabelPosition>
      <Color>java.awt.Color[r=255,g=255,b=255]</Color>
      <Corners>0</Corners>
      <StrokeColor>java.awt.Color[r=0,g=0,b=0]</StrokeColor>
    </Node>
    <Node Name="T29'">
      <LabelPosition>E</LabelPosition>
      <Color>java.awt.Color[r=0,g=0,b=0]</Color>
      <Corners>4</Corners>
      <StrokeColor>java.awt.Color[r=0,g=0,b=0]</StrokeColor>
    </Node>
    <Node Name="p62'">
      <LabelPosition>E</LabelPosition>
      <Color>java.awt.Color[r=255,g=255,b=255]</Color>
      <Corners>0</Corners>
      <StrokeColor>java.awt.Color[r=0,g=0,b=0]</StrokeColor>
    </Node>
    <Node Name="T30">
      <LabelPosition>W</LabelPosition>
      <Color>java.awt.Color[r=0,g=0,b=0]</Color>
      <Corners>4</Corners>
      <StrokeColor>java.awt.Color[r=0,g=0,b=0]</StrokeColor>
    </Node>
    <Node Name="OPTN'i">
      <LabelPosition>W</LabelPosition>
      <Color>java.awt.Color[r=255,g=255,b=255]</Color>
      <Corners>0</Corners>
      <StrokeColor>java.awt.Color[r=0,g=0,b=0]</StrokeColor>
    </Node>
    <Node Name="T30'">
      <LabelPosition>E</LabelPosition>
      <Color>java.awt.Color[r=0,g=0,b=0]</Color>
      <Corners>4</Corners>
      <StrokeColor>java.awt.Color[r=0,g=0,b=0]</StrokeColor>
    </Node>
    <Node Name="p62'i">
      <LabelPosition>W</LabelPosition>
      <Color>java.awt.Color[r=255,g=255,b=255]</Color>
      <Corners>0</Corners>
      <StrokeColor>java.awt.Color[r=0,g=0,b=0]</StrokeColor>
    </Node>
    <Node Name="T31">
      <LabelPosition>SE</LabelPosition>
      <Color>java.awt.Color[r=0,g=0,b=0]</Color>
      <Corners>4</Corners>
      <StrokeColor>java.awt.Color[r=0,g=0,b=0]</StrokeColor>
    </Node>
    <Node Name="NDP52'i">
      <LabelPosition>W</LabelPosition>
      <Color>java.awt.Color[r=255,g=255,b=255]</Color>
      <Corners>0</Corners>
      <StrokeColor>java.awt.Color[r=0,g=0,b=0]</StrokeColor>
    </Node>
    <Node Name="T32ii">
      <LabelPosition>E</LabelPosition>
      <Color>java.awt.Color[r=0,g=0,b=0]</Color>
      <Corners>4</Corners>
      <StrokeColor>java.awt.Color[r=0,g=0,b=0]</StrokeColor>
    </Node>
    <Node Name="S:Gal8:Ub:NDP52:p62:OPTNp.N/S:OligoTBK1__">
      <LabelPosition>W</LabelPosition>
      <Color>java.awt.Color[r=255,g=255,b=255]</Color>
      <Corners>0</Corners>
      <StrokeColor>java.awt.Color[r=0,g=0,b=0]</StrokeColor>
    </Node>
    <Node Name="T32i">
      <LabelPosition>E</LabelPosition>
      <Color>java.awt.Color[r=0,g=0,b=0]</Color>
      <Corners>4</Corners>
      <StrokeColor>java.awt.Color[r=0,g=0,b=0]</StrokeColor>
    </Node>
    <Node Name="S:Ub:NDP52:N/S_">
      <LabelPosition>E</LabelPosition>
      <Color>java.awt.Color[r=255,g=255,b=255]</Color>
      <Corners>0</Corners>
      <StrokeColor>java.awt.Color[r=0,g=0,b=0]</StrokeColor>
    </Node>
    <Node Name="T32">
      <LabelPosition>E</LabelPosition>
      <Color>java.awt.Color[r=0,g=0,b=0]</Color>
      <Corners>4</Corners>
      <StrokeColor>java.awt.Color[r=0,g=0,b=0]</StrokeColor>
    </Node>
    <Node Name="N/S'i">
      <LabelPosition>E</LabelPosition>
      <Color>java.awt.Color[r=255,g=255,b=255]</Color>
      <Corners>0</Corners>
      <StrokeColor>java.awt.Color[r=0,g=0,b=0]</StrokeColor>
    </Node>
    <Node Name="Deg3ii">
      <LabelPosition>E</LabelPosition>
      <Color>java.awt.Color[r=0,g=0,b=0]</Color>
      <Corners>4</Corners>
      <StrokeColor>java.awt.Color[r=0,g=0,b=0]</StrokeColor>
    </Node>
    <Node Name="Ap:Gal8:Ub:OPTNp_">
      <LabelPosition>W</LabelPosition>
      <Color>java.awt.Color[r=255,g=255,b=255]</Color>
      <Corners>0</Corners>
      <StrokeColor>java.awt.Color[r=0,g=0,b=0]</StrokeColor>
    </Node>
    <Node Name="Deg3i">
      <LabelPosition>E</LabelPosition>
      <Color>java.awt.Color[r=0,g=0,b=0]</Color>
      <Corners>4</Corners>
      <StrokeColor>java.awt.Color[r=0,g=0,b=0]</StrokeColor>
    </Node>
    <Node Name="LC3/GABARAP_">
      <LabelPosition>N</LabelPosition>
      <Color>java.awt.Color[r=255,g=255,b=255]</Color>
      <Corners>0</Corners>
      <StrokeColor>java.awt.Color[r=0,g=0,b=0]</StrokeColor>
    </Node>
    <Node Name="Deg3">
      <LabelPosition>E</LabelPosition>
      <Color>java.awt.Color[r=0,g=0,b=0]</Color>
      <Corners>4</Corners>
      <StrokeColor>java.awt.Color[r=0,g=0,b=0]</StrokeColor>
    </Node>
    <Node Name="Ap:Gal8">
      <LabelPosition>W</LabelPosition>
      <Color>java.awt.Color[r=255,g=255,b=255]</Color>
      <Corners>0</Corners>
      <StrokeColor>java.awt.Color[r=0,g=0,b=0]</StrokeColor>
    </Node>
    <Node Name="T20">
      <LabelPosition>W</LabelPosition>
      <Color>java.awt.Color[r=0,g=0,b=0]</Color>
      <Corners>4</Corners>
      <StrokeColor>java.awt.Color[r=0,g=0,b=0]</StrokeColor>
    </Node>
    <Node Name="Ap:Gal8:Ub:N/S_">
      <LabelPosition>W</LabelPosition>
      <Color>java.awt.Color[r=255,g=255,b=255]</Color>
      <Corners>0</Corners>
      <StrokeColor>java.awt.Color[r=0,g=0,b=0]</StrokeColor>
    </Node>
    <Node Name="T22">
      <LabelPosition>E</LabelPosition>
      <Color>java.awt.Color[r=0,g=0,b=0]</Color>
      <Corners>4</Corners>
      <StrokeColor>java.awt.Color[r=0,g=0,b=0]</StrokeColor>
    </Node>
    <Node Name="Ap:Gal8:Ub_">
      <LabelPosition>E</LabelPosition>
      <Color>java.awt.Color[r=255,g=255,b=255]</Color>
      <Corners>0</Corners>
      <StrokeColor>java.awt.Color[r=0,g=0,b=0]</StrokeColor>
    </Node>
    <Node Name="T24">
      <LabelPosition>E</LabelPosition>
      <Color>java.awt.Color[r=0,g=0,b=0]</Color>
      <Corners>4</Corners>
      <StrokeColor>java.awt.Color[r=0,g=0,b=0]</StrokeColor>
    </Node>
    <Node Name="AAstarvation_">
      <LabelPosition>E</LabelPosition>
      <Color>java.awt.Color[r=255,g=255,b=255]</Color>
      <Corners>0</Corners>
      <StrokeColor>java.awt.Color[r=0,g=0,b=0]</StrokeColor>
    </Node>
    <Node Name="T16">
      <LabelPosition>W</LabelPosition>
      <Color>java.awt.Color[r=0,g=0,b=0]</Color>
      <Corners>4</Corners>
      <StrokeColor>java.awt.Color[r=0,g=0,b=0]</StrokeColor>
    </Node>
    <Node Name="OPTN_">
      <LabelPosition>E</LabelPosition>
      <Color>java.awt.Color[r=128,g=128,b=128]</Color>
      <Corners>0</Corners>
      <StrokeColor>java.awt.Color[r=0,g=0,b=0]</StrokeColor>
    </Node>
    <Node Name="T26">
      <LabelPosition>E</LabelPosition>
      <Color>java.awt.Color[r=0,g=0,b=0]</Color>
      <Corners>4</Corners>
      <StrokeColor>java.awt.Color[r=0,g=0,b=0]</StrokeColor>
    </Node>
    <Node Name="mTORC1inactive">
      <LabelPosition>SE</LabelPosition>
      <Color>java.awt.Color[r=255,g=255,b=255]</Color>
      <Corners>0</Corners>
      <StrokeColor>java.awt.Color[r=0,g=0,b=0]</StrokeColor>
    </Node>
    <Node Name="Deg2">
      <LabelPosition>W</LabelPosition>
      <Color>java.awt.Color[r=0,g=0,b=0]</Color>
      <Corners>4</Corners>
      <StrokeColor>java.awt.Color[r=0,g=0,b=0]</StrokeColor>
    </Node>
    <Node Name="ULK1comp_">
      <LabelPosition>E</LabelPosition>
      <Color>java.awt.Color[r=255,g=255,b=255]</Color>
      <Corners>0</Corners>
      <StrokeColor>java.awt.Color[r=0,g=0,b=0]</StrokeColor>
    </Node>
    <Node Name="T27">
      <LabelPosition>E</LabelPosition>
      <Color>java.awt.Color[r=0,g=0,b=0]</Color>
      <Corners>4</Corners>
      <StrokeColor>java.awt.Color[r=0,g=0,b=0]</StrokeColor>
    </Node>
    <Node Name="NDP52">
      <LabelPosition>W</LabelPosition>
      <Color>java.awt.Color[r=128,g=128,b=128]</Color>
      <Corners>0</Corners>
      <StrokeColor>java.awt.Color[r=0,g=0,b=0]</StrokeColor>
    </Node>
    <Node Name="T28">
      <LabelPosition>E</LabelPosition>
      <Color>java.awt.Color[r=0,g=0,b=0]</Color>
      <Corners>4</Corners>
      <StrokeColor>java.awt.Color[r=0,g=0,b=0]</StrokeColor>
    </Node>
    <Node Name="T13">
      <LabelPosition>W</LabelPosition>
      <Color>java.awt.Color[r=0,g=0,b=0]</Color>
      <Corners>4</Corners>
      <StrokeColor>java.awt.Color[r=0,g=0,b=0]</StrokeColor>
    </Node>
    <Node Name="T16i">
      <LabelPosition>W</LabelPosition>
      <Color>java.awt.Color[r=0,g=0,b=0]</Color>
      <Corners>4</Corners>
      <StrokeColor>java.awt.Color[r=0,g=0,b=0]</StrokeColor>
    </Node>
    <Node Name="Deg2i_">
      <LabelPosition>W</LabelPosition>
      <Color>java.awt.Color[r=0,g=0,b=0]</Color>
      <Corners>4</Corners>
      <StrokeColor>java.awt.Color[r=0,g=0,b=0]</StrokeColor>
    </Node>
    <Node Name="T37">
      <LabelPosition>E</LabelPosition>
      <Color>java.awt.Color[r=0,g=0,b=0]</Color>
      <Corners>4</Corners>
      <StrokeColor>java.awt.Color[r=0,g=0,b=0]</StrokeColor>
    </Node>
    <Node Name="T16ii">
      <LabelPosition>W</LabelPosition>
      <Color>java.awt.Color[r=0,g=0,b=0]</Color>
      <Corners>4</Corners>
      <StrokeColor>java.awt.Color[r=0,g=0,b=0]</StrokeColor>
    </Node>
    <Node Name="T16iii">
      <LabelPosition>SE</LabelPosition>
      <Color>java.awt.Color[r=0,g=0,b=0]</Color>
      <Corners>4</Corners>
      <StrokeColor>java.awt.Color[r=0,g=0,b=0]</StrokeColor>
    </Node>
    <Node Name="Deg2ii">
      <LabelPosition>E</LabelPosition>
      <Color>java.awt.Color[r=0,g=0,b=0]</Color>
      <Corners>4</Corners>
      <StrokeColor>java.awt.Color[r=0,g=0,b=0]</StrokeColor>
    </Node>
    <Node Name="Deg1">
      <LabelPosition>W</LabelPosition>
      <Color>java.awt.Color[r=0,g=0,b=0]</Color>
      <Corners>4</Corners>
      <StrokeColor>java.awt.Color[r=0,g=0,b=0]</StrokeColor>
    </Node>
    <Node Name="LogicalPlaceID0">
      <LabelPosition>E</LabelPosition>
      <Color>java.awt.Color[r=192,g=192,b=192]</Color>
      <Corners>0</Corners>
      <StrokeColor>java.awt.Color[r=0,g=0,b=0]</StrokeColor>
    </Node>
    <Node Name="LogicalPlaceID1">
      <LabelPosition>W</LabelPosition>
      <Color>java.awt.Color[r=192,g=192,b=192]</Color>
      <Corners>0</Corners>
      <StrokeColor>java.awt.Color[r=0,g=0,b=0]</StrokeColor>
    </Node>
    <Node Name="LogicalPlaceID2">
      <LabelPosition>W</LabelPosition>
      <Color>java.awt.Color[r=192,g=192,b=192]</Color>
      <Corners>0</Corners>
      <StrokeColor>java.awt.Color[r=0,g=0,b=0]</StrokeColor>
    </Node>
    <Node Name="LogicalPlaceID3">
      <LabelPosition>E</LabelPosition>
      <Color>java.awt.Color[r=192,g=192,b=192]</Color>
      <Corners>0</Corners>
      <StrokeColor>java.awt.Color[r=0,g=0,b=0]</StrokeColor>
    </Node>
    <Node Name="LogicalPlaceID4">
      <LabelPosition>W</LabelPosition>
      <Color>java.awt.Color[r=192,g=192,b=192]</Color>
      <Corners>0</Corners>
      <StrokeColor>java.awt.Color[r=0,g=0,b=0]</StrokeColor>
    </Node>
    <Node Name="LogicalPlaceID5">
      <LabelPosition>E</LabelPosition>
      <Color>java.awt.Color[r=192,g=192,b=192]</Color>
      <Corners>0</Corners>
      <StrokeColor>java.awt.Color[r=0,g=0,b=0]</StrokeColor>
    </Node>
    <Node Name="LogicalPlaceID6">
      <LabelPosition>E</LabelPosition>
      <Color>java.awt.Color[r=192,g=192,b=192]</Color>
      <Corners>0</Corners>
      <StrokeColor>java.awt.Color[r=0,g=0,b=0]</StrokeColor>
    </Node>
    <Node Name="LogicalPlaceID7">
      <LabelPosition>E</LabelPosition>
      <Color>java.awt.Color[r=192,g=192,b=192]</Color>
      <Corners>0</Corners>
      <StrokeColor>java.awt.Color[r=0,g=0,b=0]</StrokeColor>
    </Node>
    <Node Name="LogicalPlaceID8">
      <LabelPosition>E</LabelPosition>
      <Color>java.awt.Color[r=192,g=192,b=192]</Color>
      <Corners>0</Corners>
      <StrokeColor>java.awt.Color[r=0,g=0,b=0]</StrokeColor>
    </Node>
    <Node Name="LogicalPlaceID9">
      <LabelPosition>W</LabelPosition>
      <Color>java.awt.Color[r=192,g=192,b=192]</Color>
      <Corners>0</Corners>
      <StrokeColor>java.awt.Color[r=0,g=0,b=0]</StrokeColor>
    </Node>
    <Node Name="LogicalPlaceID10">
      <LabelPosition>E</LabelPosition>
      <Color>java.awt.Color[r=192,g=192,b=192]</Color>
      <Corners>0</Corners>
      <StrokeColor>java.awt.Color[r=0,g=0,b=0]</StrokeColor>
    </Node>
    <Node Name="LogicalPlaceID11">
      <LabelPosition>E</LabelPosition>
      <Color>java.awt.Color[r=192,g=192,b=192]</Color>
      <Corners>0</Corners>
      <StrokeColor>java.awt.Color[r=0,g=0,b=0]</StrokeColor>
    </Node>
    <Node Name="LogicalPlaceID12">
      <LabelPosition>SE</LabelPosition>
      <Color>java.awt.Color[r=192,g=192,b=192]</Color>
      <Corners>0</Corners>
      <StrokeColor>java.awt.Color[r=0,g=0,b=0]</StrokeColor>
    </Node>
    <Node Name="LogicalPlaceID13">
      <LabelPosition>N</LabelPosition>
      <Color>java.awt.Color[r=192,g=192,b=192]</Color>
      <Corners>0</Corners>
      <StrokeColor>java.awt.Color[r=0,g=0,b=0]</StrokeColor>
    </Node>
    <Node Name="LogicalPlaceID14">
      <LabelPosition>W</LabelPosition>
      <Color>java.awt.Color[r=192,g=192,b=192]</Color>
      <Corners>0</Corners>
      <StrokeColor>java.awt.Color[r=0,g=0,b=0]</StrokeColor>
    </Node>
    <Node Name="LogicalPlaceID15">
      <LabelPosition>E</LabelPosition>
      <Color>java.awt.Color[r=192,g=192,b=192]</Color>
      <Corners>0</Corners>
      <StrokeColor>java.awt.Color[r=0,g=0,b=0]</StrokeColor>
    </Node>
    <Node Name="LogicalPlaceID16">
      <LabelPosition>E</LabelPosition>
      <Color>java.awt.Color[r=192,g=192,b=192]</Color>
      <Corners>0</Corners>
      <StrokeColor>java.awt.Color[r=0,g=0,b=0]</StrokeColor>
    </Node>
    <Node Name="LogicalPlaceID17">
      <LabelPosition>E</LabelPosition>
      <Color>java.awt.Color[r=192,g=192,b=192]</Color>
      <Corners>0</Corners>
      <StrokeColor>java.awt.Color[r=0,g=0,b=0]</StrokeColor>
    </Node>
    <Node Name="LogicalPlaceID18">
      <LabelPosition>W</LabelPosition>
      <Color>java.awt.Color[r=192,g=192,b=192]</Color>
      <Corners>0</Corners>
      <StrokeColor>java.awt.Color[r=0,g=0,b=0]</StrokeColor>
    </Node>
    <Node Name="LogicalPlaceID19">
      <LabelPosition>E</LabelPosition>
      <Color>java.awt.Color[r=192,g=192,b=192]</Color>
      <Corners>0</Corners>
      <StrokeColor>java.awt.Color[r=0,g=0,b=0]</StrokeColor>
    </Node>
    <Node Name="LogicalPlaceID20">
      <LabelPosition>W</LabelPosition>
      <Color>java.awt.Color[r=192,g=192,b=192]</Color>
      <Corners>0</Corners>
      <StrokeColor>java.awt.Color[r=0,g=0,b=0]</StrokeColor>
    </Node>
    <Node Name="LogicalPlaceID21">
      <LabelPosition>W</LabelPosition>
      <Color>java.awt.Color[r=192,g=192,b=192]</Color>
      <Corners>0</Corners>
      <StrokeColor>java.awt.Color[r=0,g=0,b=0]</StrokeColor>
    </Node>
    <Node Name="LogicalPlaceID22">
      <LabelPosition>E</LabelPosition>
      <Color>java.awt.Color[r=192,g=192,b=192]</Color>
      <Corners>0</Corners>
      <StrokeColor>java.awt.Color[r=0,g=0,b=0]</StrokeColor>
    </Node>
    <Node Name="LogicalPlaceID23">
      <LabelPosition>E</LabelPosition>
      <Color>java.awt.Color[r=192,g=192,b=192]</Color>
      <Corners>0</Corners>
      <StrokeColor>java.awt.Color[r=0,g=0,b=0]</StrokeColor>
    </Node>
    <Node Name="LogicalPlaceID24">
      <LabelPosition>E</LabelPosition>
      <Color>java.awt.Color[r=192,g=192,b=192]</Color>
      <Corners>0</Corners>
      <StrokeColor>java.awt.Color[r=0,g=0,b=0]</StrokeColor>
    </Node>
    <Node Name="LogicalPlaceID25">
      <LabelPosition>W</LabelPosition>
      <Color>java.awt.Color[r=192,g=192,b=192]</Color>
      <Corners>0</Corners>
      <StrokeColor>java.awt.Color[r=0,g=0,b=0]</StrokeColor>
    </Node>
  </AdditionalInformationAboutNodes>
  <AdditionalInformationAboutEdges>
    <Edge Name="E0">
      <Source>mTORC1:ULK1comp_</Source>
      <Target>T34</Target>
      <Color>java.awt.Color[r=0,g=0,b=0]</Color>
    </Edge>
    <Edge Name="E1">
      <Source>Syn7_</Source>
      <Target>LogicalPlaceID0</Target>
      <Color>java.awt.Color[r=0,g=0,b=0]</Color>
    </Edge>
    <Edge Name="E2">
      <Source>S-cyt</Source>
      <Target>T18</Target>
      <Color>java.awt.Color[r=0,g=0,b=0]</Color>
    </Edge>
    <Edge Name="E3">
      <Source>T34</Source>
      <Target>mTORC1inactive</Target>
      <Color>java.awt.Color[r=0,g=0,b=0]</Color>
    </Edge>
    <Edge Name="E4">
      <Source>T34</Source>
      <Target>ULK1comp_</Target>
      <Color>java.awt.Color[r=0,g=0,b=0]</Color>
    </Edge>
    <Edge Name="E5">
      <Source>N/S</Source>
      <Target>T10</Target>
      <Color>java.awt.Color[r=0,g=0,b=0]</Color>
    </Edge>
    <Edge Name="E6">
      <Source>Syn5_</Source>
      <Target>LogicalPlaceID23</Target>
      <Color>java.awt.Color[r=0,g=0,b=0]</Color>
    </Edge>
    <Edge Name="E7">
      <Source>E3_ligase</Source>
      <Target>T18</Target>
      <Color>java.awt.Color[r=0,g=0,b=0]</Color>
    </Edge>
    <Edge Name="E8">
      <Source>Syn6_</Source>
      <Target>OPTN_</Target>
      <Color>java.awt.Color[r=0,g=0,b=0]</Color>
    </Edge>
    <Edge Name="E9">
      <Source>p62</Source>
      <Target>T19</Target>
      <Color>java.awt.Color[r=0,g=0,b=0]</Color>
    </Edge>
    <Edge Name="E10">
      <Source>SCVdamage_</Source>
      <Target>S-damagedSCV__</Target>
      <Color>java.awt.Color[r=0,g=0,b=0]</Color>
    </Edge>
    <Edge Name="E11">
      <Source>SCVdamage_</Source>
      <Target>SignalSCVdamage_</Target>
      <Color>java.awt.Color[r=0,g=0,b=0]</Color>
    </Edge>
    <Edge Name="E12">
      <Source>S-damagedSCV__</Source>
      <Target>T1</Target>
      <Color>java.awt.Color[r=0,g=0,b=0]</Color>
    </Edge>
    <Edge Name="E13">
      <Source>S-damagedSCV__</Source>
      <Target>T17</Target>
      <Color>java.awt.Color[r=0,g=0,b=0]</Color>
    </Edge>
    <Edge Name="E14">
      <Source>T1</Source>
      <Target>S:Gal8</Target>
      <Color>java.awt.Color[r=0,g=0,b=0]</Color>
    </Edge>
    <Edge Name="E15">
      <Source>T18</Source>
      <Target>LogicalPlaceID15</Target>
      <Color>java.awt.Color[r=0,g=0,b=0]</Color>
    </Edge>
    <Edge Name="E16">
      <Source>Gal8</Source>
      <Target>T1</Target>
      <Color>java.awt.Color[r=0,g=0,b=0]</Color>
    </Edge>
    <Edge Name="E17">
      <Source>Syn1</Source>
      <Target>LogicalPlaceID12</Target>
      <Color>java.awt.Color[r=0,g=0,b=0]</Color>
    </Edge>
    <Edge Name="E18">
      <Source>S:Gal8</Source>
      <Target>T3i</Target>
      <Color>java.awt.Color[r=0,g=0,b=0]</Color>
    </Edge>
    <Edge Name="E19">
      <Source>S:Gal8</Source>
      <Target>T2</Target>
      <Color>java.awt.Color[r=0,g=0,b=0]</Color>
    </Edge>
    <Edge Name="E20">
      <Source>T3i</Source>
      <Target>S:Gal8:NDP52_</Target>
      <Color>java.awt.Color[r=0,g=0,b=0]</Color>
    </Edge>
    <Edge Name="E21">
      <Source>SignalSCVdamage_</Source>
      <Target>T33</Target>
      <Color>java.awt.Color[r=0,g=0,b=0]</Color>
    </Edge>
    <Edge Name="E22">
      <Source>T2i</Source>
      <Target>S:Gal8:Ub:NDP52</Target>
      <Color>java.awt.Color[r=0,g=0,b=0]</Color>
    </Edge>
    <Edge Name="E23">
      <Source>S:Gal8:Ub:NDP52</Source>
      <Target>T4</Target>
      <Color>java.awt.Color[r=0,g=0,b=0]</Color>
    </Edge>
    <Edge Name="E24">
      <Source>S:Gal8:Ub:NDP52</Source>
      <Target>T10</Target>
      <Color>java.awt.Color[r=0,g=0,b=0]</Color>
    </Edge>
    <Edge Name="E25">
      <Source>T33</Source>
      <Target>AAstarvation_</Target>
      <Color>java.awt.Color[r=0,g=0,b=0]</Color>
    </Edge>
    <Edge Name="E26">
      <Source>NDP52'</Source>
      <Target>T9</Target>
      <Color>java.awt.Color[r=0,g=0,b=0]</Color>
    </Edge>
    <Edge Name="E27">
      <Source>T2</Source>
      <Target>S:Gal8:Ub_</Target>
      <Color>java.awt.Color[r=0,g=0,b=0]</Color>
    </Edge>
    <Edge Name="E28">
      <Source>SignalAutophagyInduction_</Source>
      <Target>T37</Target>
      <Color>java.awt.Color[r=0,g=0,b=0]</Color>
    </Edge>
    <Edge Name="E29">
      <Source>T3</Source>
      <Target>S:Gal8:Ub:NDP52</Target>
      <Color>java.awt.Color[r=0,g=0,b=0]</Color>
    </Edge>
    <Edge Name="E30">
      <Source>S:Gal8:Ub:p62_</Source>
      <Target>T8</Target>
      <Color>java.awt.Color[r=0,g=0,b=0]</Color>
    </Edge>
    <Edge Name="E31">
      <Source>T36</Source>
      <Target>SignalAutophagyInduction_</Target>
      <Color>java.awt.Color[r=0,g=0,b=0]</Color>
    </Edge>
    <Edge Name="E32">
      <Source>S:Gal8:NDP52_</Source>
      <Target>T2i</Target>
      <Color>java.awt.Color[r=0,g=0,b=0]</Color>
    </Edge>
    <Edge Name="E33">
      <Source>S:Gal8:NDP52_</Source>
      <Target>T16iii</Target>
      <Color>java.awt.Color[r=0,g=0,b=0]</Color>
    </Edge>
    <Edge Name="E34">
      <Source>S:Gal8:NDP52_</Source>
      <Target>BendNodeID1</Target>
      <Color>java.awt.Color[r=0,g=0,b=0]</Color>
    </Edge>
    <Edge Name="E35">
      <Source>T7</Source>
      <Target>S:Gal8:Ub:p62_</Target>
      <Color>java.awt.Color[r=0,g=0,b=0]</Color>
    </Edge>
    <Edge Name="E36">
      <Source>S:Gal8:Ub_</Source>
      <Target>T3</Target>
      <Color>java.awt.Color[r=0,g=0,b=0]</Color>
    </Edge>
    <Edge Name="E37">
      <Source>S:Gal8:Ub_</Source>
      <Target>T7</Target>
      <Color>java.awt.Color[r=0,g=0,b=0]</Color>
    </Edge>
    <Edge Name="E38">
      <Source>S:Gal8:Ub_</Source>
      <Target>T5</Target>
      <Color>java.awt.Color[r=0,g=0,b=0]</Color>
    </Edge>
    <Edge Name="E39">
      <Source>T4</Source>
      <Target>NDP52'</Target>
      <Color>java.awt.Color[r=0,g=0,b=0]</Color>
    </Edge>
    <Edge Name="E40">
      <Source>T4</Source>
      <Target>LogicalPlaceID13</Target>
      <Color>java.awt.Color[r=0,g=0,b=0]</Color>
    </Edge>
    <Edge Name="E41">
      <Source>S:Gal8:Ub:NDP52:OPTN:p62:N/S__</Source>
      <Target>T13i</Target>
      <Color>java.awt.Color[r=0,g=0,b=0]</Color>
    </Edge>
    <Edge Name="E42">
      <Source>S:Gal8:Ub:NDP52:OPTN:p62:N/S__</Source>
      <Target>T15</Target>
      <Color>java.awt.Color[r=0,g=0,b=0]</Color>
    </Edge>
    <Edge Name="E43">
      <Source>S:Gal8:Ub:NDP52:OPTN:p62:N/S__</Source>
      <Target>T13</Target>
      <Color>java.awt.Color[r=0,g=0,b=0]</Color>
    </Edge>
    <Edge Name="E44">
      <Source>S:Gal8:Ub:NDP52:OPTN:p62:N/S__</Source>
      <Target>T16i</Target>
      <Color>java.awt.Color[r=0,g=0,b=0]</Color>
    </Edge>
    <Edge Name="E45">
      <Source>S:Gal8:Ub:NDP52:OPTN:p62:N/S__</Source>
      <Target>BendNodeID3</Target>
      <Color>java.awt.Color[r=0,g=0,b=0]</Color>
    </Edge>
    <Edge Name="E46">
      <Source>T9</Source>
      <Target>S:Gal8:Ub:NDP52:OPTN:p62__</Target>
      <Color>java.awt.Color[r=0,g=0,b=0]</Color>
    </Edge>
    <Edge Name="E47">
      <Source>OPTN'</Source>
      <Target>T9</Target>
      <Color>java.awt.Color[r=0,g=0,b=0]</Color>
    </Edge>
    <Edge Name="E48">
      <Source>OPTN'</Source>
      <Target>T12</Target>
      <Color>java.awt.Color[r=0,g=0,b=0]</Color>
    </Edge>
    <Edge Name="E49">
      <Source>T8</Source>
      <Target>p62'</Target>
      <Color>java.awt.Color[r=0,g=0,b=0]</Color>
    </Edge>
    <Edge Name="E50">
      <Source>T8</Source>
      <Target>LogicalPlaceID13</Target>
      <Color>java.awt.Color[r=0,g=0,b=0]</Color>
    </Edge>
    <Edge Name="E51">
      <Source>S:Gal8:Ub:OPTN_</Source>
      <Target>T6</Target>
      <Color>java.awt.Color[r=0,g=0,b=0]</Color>
    </Edge>
    <Edge Name="E52">
      <Source>T6</Source>
      <Target>OPTN'</Target>
      <Color>java.awt.Color[r=0,g=0,b=0]</Color>
    </Edge>
    <Edge Name="E53">
      <Source>T6</Source>
      <Target>LogicalPlaceID13</Target>
      <Color>java.awt.Color[r=0,g=0,b=0]</Color>
    </Edge>
    <Edge Name="E54">
      <Source>AA_</Source>
      <Target>T33</Target>
      <Color>java.awt.Color[r=0,g=0,b=0]</Color>
    </Edge>
    <Edge Name="E55">
      <Source>T35</Source>
      <Target>AA_</Target>
      <Color>java.awt.Color[r=0,g=0,b=0]</Color>
    </Edge>
    <Edge Name="E56">
      <Source>T35</Source>
      <Target>mTORC1:ULK1comp:SCV__</Target>
      <Color>java.awt.Color[r=0,g=0,b=0]</Color>
    </Edge>
    <Edge Name="E57">
      <Source>S:Gal8:Ub:NDP52:OPTN:p62__</Source>
      <Target>T10i</Target>
      <Color>java.awt.Color[r=0,g=0,b=0]</Color>
    </Edge>
    <Edge Name="E58">
      <Source>S:Gal8:Ub:NDP52:OPTN:p62__</Source>
      <Target>T16ii</Target>
      <Color>java.awt.Color[r=0,g=0,b=0]</Color>
    </Edge>
    <Edge Name="E59">
      <Source>S:Gal8:Ub:NDP52:OPTN:p62__</Source>
      <Target>BendNodeID2</Target>
      <Color>java.awt.Color[r=0,g=0,b=0]</Color>
    </Edge>
    <Edge Name="E60">
      <Source>T14</Source>
      <Target>S:Gal8:Ub:NDP52:OPTN:p62:N/S__</Target>
      <Color>java.awt.Color[r=0,g=0,b=0]</Color>
    </Edge>
    <Edge Name="E61">
      <Source>T14</Source>
      <Target>diTBK1'</Target>
      <Color>java.awt.Color[r=0,g=0,b=0]</Color>
    </Edge>
    <Edge Name="E62">
      <Source>mTORC1:ULK1comp:SCV__</Source>
      <Target>Output</Target>
      <Color>java.awt.Color[r=0,g=0,b=0]</Color>
    </Edge>
    <Edge Name="E63">
      <Source>Syn9</Source>
      <Target>mTORC1:ULK1comp_</Target>
      <Color>java.awt.Color[r=0,g=0,b=0]</Color>
    </Edge>
    <Edge Name="E64">
      <Source>S:Gal8:Ub:NDP52:OPTN:p62:N/S:diTBK1__</Source>
      <Target>T14</Target>
      <Color>java.awt.Color[r=0,g=0,b=0]</Color>
    </Edge>
    <Edge Name="E65">
      <Source>T13i</Source>
      <Target>S:Gal8:Ub:NDP52:OPTN:p62:N/S:diTBK1i__</Target>
      <Color>java.awt.Color[r=0,g=0,b=0]</Color>
    </Edge>
    <Edge Name="E66">
      <Source>diTBK1'</Source>
      <Target>T15</Target>
      <Color>java.awt.Color[r=0,g=0,b=0]</Color>
    </Edge>
    <Edge Name="E67">
      <Source>T14i</Source>
      <Target>S:Gal8:Ub:NDP52:OPTN:p62:N/S__</Target>
      <Color>java.awt.Color[r=0,g=0,b=0]</Color>
    </Edge>
    <Edge Name="E68">
      <Source>T14i</Source>
      <Target>diTBK1'i</Target>
      <Color>java.awt.Color[r=0,g=0,b=0]</Color>
    </Edge>
    <Edge Name="E69">
      <Source>diTBK1'i</Source>
      <Target>T15</Target>
      <Color>java.awt.Color[r=0,g=0,b=0]</Color>
    </Edge>
    <Edge Name="E70">
      <Source>T15</Source>
      <Target>S:Gal8:Ub:NDP52:p62:OPTNp.N/S:OligoTBK1__</Target>
      <Color>java.awt.Color[r=0,g=0,b=0]</Color>
    </Edge>
    <Edge Name="E71">
      <Source>SCV_</Source>
      <Target>SCVdamage_</Target>
      <Color>java.awt.Color[r=0,g=0,b=0]</Color>
    </Edge>
    <Edge Name="E72">
      <Source>S:Gal8:Ub:NDP52:OPTN:p62:N/S:diTBK1i__</Source>
      <Target>T14i</Target>
      <Color>java.awt.Color[r=0,g=0,b=0]</Color>
    </Edge>
    <Edge Name="E73">
      <Source>Inv</Source>
      <Target>SCV_</Target>
      <Color>java.awt.Color[r=0,g=0,b=0]</Color>
    </Edge>
    <Edge Name="E74">
      <Source>S:Gal8:Ub:NDP52:N/S_</Source>
      <Target>T11</Target>
      <Color>java.awt.Color[r=0,g=0,b=0]</Color>
    </Edge>
    <Edge Name="E75">
      <Source>T10</Source>
      <Target>S:Gal8:Ub:NDP52:N/S_</Target>
      <Color>java.awt.Color[r=0,g=0,b=0]</Color>
    </Edge>
    <Edge Name="E76">
      <Source>N/S'</Source>
      <Target>T12</Target>
      <Color>java.awt.Color[r=0,g=0,b=0]</Color>
    </Edge>
    <Edge Name="E77">
      <Source>Syn4_</Source>
      <Target>LogicalPlaceID8</Target>
      <Color>java.awt.Color[r=0,g=0,b=0]</Color>
    </Edge>
    <Edge Name="E78">
      <Source>S:Ub_</Source>
      <Target>T25</Target>
      <Color>java.awt.Color[r=0,g=0,b=0]</Color>
    </Edge>
    <Edge Name="E79">
      <Source>T11</Source>
      <Target>N/S'</Target>
      <Color>java.awt.Color[r=0,g=0,b=0]</Color>
    </Edge>
    <Edge Name="E80">
      <Source>T11</Source>
      <Target>LogicalPlaceID14</Target>
      <Color>java.awt.Color[r=0,g=0,b=0]</Color>
    </Edge>
    <Edge Name="E81">
      <Source>S:Ub:p62_</Source>
      <Target>T20</Target>
      <Color>java.awt.Color[r=0,g=0,b=0]</Color>
    </Edge>
    <Edge Name="E82">
      <Source>T10i</Source>
      <Target>S:Gal8:Ub:NDP52:OPTN:p62:N/S__</Target>
      <Color>java.awt.Color[r=0,g=0,b=0]</Color>
    </Edge>
    <Edge Name="E83">
      <Source>S:Ub:OPTN_</Source>
      <Target>T22</Target>
      <Color>java.awt.Color[r=0,g=0,b=0]</Color>
    </Edge>
    <Edge Name="E84">
      <Source>T12</Source>
      <Target>S:Gal8:Ub:NDP52:OPTN:p62:N/S__</Target>
      <Color>java.awt.Color[r=0,g=0,b=0]</Color>
    </Edge>
    <Edge Name="E85">
      <Source>S:Ub:NDP52_</Source>
      <Target>T24</Target>
      <Color>java.awt.Color[r=0,g=0,b=0]</Color>
    </Edge>
    <Edge Name="E86">
      <Source>S:Ub:NDP52_</Source>
      <Target>T26</Target>
      <Color>java.awt.Color[r=0,g=0,b=0]</Color>
    </Edge>
    <Edge Name="E87">
      <Source>T5</Source>
      <Target>S:Gal8:Ub:OPTN_</Target>
      <Color>java.awt.Color[r=0,g=0,b=0]</Color>
    </Edge>
    <Edge Name="E88">
      <Source>TBK1</Source>
      <Target>T13i</Target>
      <Color>java.awt.Color[r=0,g=0,b=0]</Color>
    </Edge>
    <Edge Name="E89">
      <Source>Syn2_</Source>
      <Target>LogicalPlaceID6</Target>
      <Color>java.awt.Color[r=0,g=0,b=0]</Color>
    </Edge>
    <Edge Name="E90">
      <Source>S:Ub:NDP52:OPTN:p62__</Source>
      <Target>T26i</Target>
      <Color>java.awt.Color[r=0,g=0,b=0]</Color>
    </Edge>
    <Edge Name="E91">
      <Source>S:Ub:NDP52:OPTN:p62__</Source>
      <Target>T32ii</Target>
      <Color>java.awt.Color[r=0,g=0,b=0]</Color>
    </Edge>
    <Edge Name="E92">
      <Source>S:Ub:NDP52:OPTN:p62__</Source>
      <Target>BendNodeID4</Target>
      <Color>java.awt.Color[r=0,g=0,b=0]</Color>
    </Edge>
    <Edge Name="E93">
      <Source>T17</Source>
      <Target>S-cyt</Target>
      <Color>java.awt.Color[r=0,g=0,b=0]</Color>
    </Edge>
    <Edge Name="E94">
      <Source>S:Ub:NDP52:OPTN:p62:N/S__</Source>
      <Target>T29</Target>
      <Color>java.awt.Color[r=0,g=0,b=0]</Color>
    </Edge>
    <Edge Name="E95">
      <Source>S:Ub:NDP52:OPTN:p62:N/S__</Source>
      <Target>T29'</Target>
      <Color>java.awt.Color[r=0,g=0,b=0]</Color>
    </Edge>
    <Edge Name="E96">
      <Source>S:Ub:NDP52:OPTN:p62:N/S__</Source>
      <Target>T31</Target>
      <Color>java.awt.Color[r=0,g=0,b=0]</Color>
    </Edge>
    <Edge Name="E97">
      <Source>S:Ub:NDP52:OPTN:p62:N/S__</Source>
      <Target>T32i</Target>
      <Color>java.awt.Color[r=0,g=0,b=0]</Color>
    </Edge>
    <Edge Name="E98">
      <Source>S:Ub:NDP52:OPTN:p62:N/S__</Source>
      <Target>BendNodeID5</Target>
      <Color>java.awt.Color[r=0,g=0,b=0]</Color>
    </Edge>
    <Edge Name="E99">
      <Source>Syn3_</Source>
      <Target>LRSAM1</Target>
      <Color>java.awt.Color[r=0,g=0,b=0]</Color>
    </Edge>
    <Edge Name="E100">
      <Source>S:Ub:NDP52:OPTN:p62:N/S:diTBK1__</Source>
      <Target>T30</Target>
      <Color>java.awt.Color[r=0,g=0,b=0]</Color>
    </Edge>
    <Edge Name="E101">
      <Source>T23</Source>
      <Target>S:Ub:NDP52_</Target>
      <Color>java.awt.Color[r=0,g=0,b=0]</Color>
    </Edge>
    <Edge Name="E102">
      <Source>S:Ub:NDP52:OPTN:p62:N/S:diTBK1i__</Source>
      <Target>T30'</Target>
      <Color>java.awt.Color[r=0,g=0,b=0]</Color>
    </Edge>
    <Edge Name="E103">
      <Source>Syn8_</Source>
      <Target>LogicalPlaceID17</Target>
      <Color>java.awt.Color[r=0,g=0,b=0]</Color>
    </Edge>
    <Edge Name="E104">
      <Source>diTBK1'ii</Source>
      <Target>T31</Target>
      <Color>java.awt.Color[r=0,g=0,b=0]</Color>
    </Edge>
    <Edge Name="E105">
      <Source>T21</Source>
      <Target>S:Ub:OPTN_</Target>
      <Color>java.awt.Color[r=0,g=0,b=0]</Color>
    </Edge>
    <Edge Name="E106">
      <Source>diTBK1'iii</Source>
      <Target>T31</Target>
      <Color>java.awt.Color[r=0,g=0,b=0]</Color>
    </Edge>
    <Edge Name="E107">
      <Source>T19</Source>
      <Target>S:Ub:p62_</Target>
      <Color>java.awt.Color[r=0,g=0,b=0]</Color>
    </Edge>
    <Edge Name="E108">
      <Source>S:Ub:NDP52:OPTN:p62:N/S:OligoTBK1__</Source>
      <Target>T32</Target>
      <Color>java.awt.Color[r=0,g=0,b=0]</Color>
    </Edge>
    <Edge Name="E109">
      <Source>T25</Source>
      <Target>S:Ub:NDP52:OPTN:p62__</Target>
      <Color>java.awt.Color[r=0,g=0,b=0]</Color>
    </Edge>
    <Edge Name="E110">
      <Source>Ap:Ub_</Source>
      <Target>Deg3ii</Target>
      <Color>java.awt.Color[r=0,g=0,b=0]</Color>
    </Edge>
    <Edge Name="E111">
      <Source>T26i</Source>
      <Target>S:Ub:NDP52:OPTN:p62:N/S__</Target>
      <Color>java.awt.Color[r=0,g=0,b=0]</Color>
    </Edge>
    <Edge Name="E112">
      <Source>Ap:Ub:N/S__</Source>
      <Target>Deg3i</Target>
      <Color>java.awt.Color[r=0,g=0,b=0]</Color>
    </Edge>
    <Edge Name="E113">
      <Source>T29</Source>
      <Target>S:Ub:NDP52:OPTN:p62:N/S:diTBK1__</Target>
      <Color>java.awt.Color[r=0,g=0,b=0]</Color>
    </Edge>
    <Edge Name="E114">
      <Source>Ap:Ub:OPTNp_</Source>
      <Target>Deg3</Target>
      <Color>java.awt.Color[r=0,g=0,b=0]</Color>
    </Edge>
    <Edge Name="E115">
      <Source>T29'</Source>
      <Target>S:Ub:NDP52:OPTN:p62:N/S:diTBK1i__</Target>
      <Color>java.awt.Color[r=0,g=0,b=0]</Color>
    </Edge>
    <Edge Name="E116">
      <Source>p62'</Source>
      <Target>T9</Target>
      <Color>java.awt.Color[r=0,g=0,b=0]</Color>
    </Edge>
    <Edge Name="E117">
      <Source>p62'</Source>
      <Target>T12</Target>
      <Color>java.awt.Color[r=0,g=0,b=0]</Color>
    </Edge>
    <Edge Name="E118">
      <Source>T30</Source>
      <Target>S:Ub:NDP52:OPTN:p62:N/S__</Target>
      <Color>java.awt.Color[r=0,g=0,b=0]</Color>
    </Edge>
    <Edge Name="E119">
      <Source>T30</Source>
      <Target>diTBK1'ii</Target>
      <Color>java.awt.Color[r=0,g=0,b=0]</Color>
    </Edge>
    <Edge Name="E120">
      <Source>OPTN'i</Source>
      <Target>T25</Target>
      <Color>java.awt.Color[r=0,g=0,b=0]</Color>
    </Edge>
    <Edge Name="E121">
      <Source>OPTN'i</Source>
      <Target>T28</Target>
      <Color>java.awt.Color[r=0,g=0,b=0]</Color>
    </Edge>
    <Edge Name="E122">
      <Source>T30'</Source>
      <Target>S:Ub:NDP52:OPTN:p62:N/S__</Target>
      <Color>java.awt.Color[r=0,g=0,b=0]</Color>
    </Edge>
    <Edge Name="E123">
      <Source>T30'</Source>
      <Target>diTBK1'iii</Target>
      <Color>java.awt.Color[r=0,g=0,b=0]</Color>
    </Edge>
    <Edge Name="E124">
      <Source>p62'i</Source>
      <Target>T25</Target>
      <Color>java.awt.Color[r=0,g=0,b=0]</Color>
    </Edge>
    <Edge Name="E125">
      <Source>p62'i</Source>
      <Target>T28</Target>
      <Color>java.awt.Color[r=0,g=0,b=0]</Color>
    </Edge>
    <Edge Name="E126">
      <Source>T31</Source>
      <Target>S:Ub:NDP52:OPTN:p62:N/S:OligoTBK1__</Target>
      <Color>java.awt.Color[r=0,g=0,b=0]</Color>
    </Edge>
    <Edge Name="E127">
      <Source>NDP52'i</Source>
      <Target>T25</Target>
      <Color>java.awt.Color[r=0,g=0,b=0]</Color>
    </Edge>
    <Edge Name="E128">
      <Source>T32ii</Source>
      <Target>Ap:Ub_</Target>
      <Color>java.awt.Color[r=0,g=0,b=0]</Color>
    </Edge>
    <Edge Name="E129">
      <Source>S:Gal8:Ub:NDP52:p62:OPTNp.N/S:OligoTBK1__</Source>
      <Target>T16</Target>
      <Color>java.awt.Color[r=0,g=0,b=0]</Color>
    </Edge>
    <Edge Name="E130">
      <Source>T32i</Source>
      <Target>Ap:Ub:N/S__</Target>
      <Color>java.awt.Color[r=0,g=0,b=0]</Color>
    </Edge>
    <Edge Name="E131">
      <Source>S:Ub:NDP52:N/S_</Source>
      <Target>T27</Target>
      <Color>java.awt.Color[r=0,g=0,b=0]</Color>
    </Edge>
    <Edge Name="E132">
      <Source>T32</Source>
      <Target>Ap:Ub:OPTNp_</Target>
      <Color>java.awt.Color[r=0,g=0,b=0]</Color>
    </Edge>
    <Edge Name="E133">
      <Source>N/S'i</Source>
      <Target>T28</Target>
      <Color>java.awt.Color[r=0,g=0,b=0]</Color>
    </Edge>
    <Edge Name="E134">
      <Source>Ap:Gal8:Ub:OPTNp_</Source>
      <Target>Deg2</Target>
      <Color>java.awt.Color[r=0,g=0,b=0]</Color>
    </Edge>
    <Edge Name="E135">
      <Source>LC3/GABARAP_</Source>
      <Target>T32ii</Target>
      <Color>java.awt.Color[r=0,g=0,b=0]</Color>
    </Edge>
    <Edge Name="E136">
      <Source>LC3/GABARAP_</Source>
      <Target>T32i</Target>
      <Color>java.awt.Color[r=0,g=0,b=0]</Color>
    </Edge>
    <Edge Name="E137">
      <Source>LC3/GABARAP_</Source>
      <Target>T32</Target>
      <Color>java.awt.Color[r=0,g=0,b=0]</Color>
    </Edge>
    <Edge Name="E138">
      <Source>LC3/GABARAP_</Source>
      <Target>T16</Target>
      <Color>java.awt.Color[r=0,g=0,b=0]</Color>
    </Edge>
    <Edge Name="E139">
      <Source>LC3/GABARAP_</Source>
      <Target>T16i</Target>
      <Color>java.awt.Color[r=0,g=0,b=0]</Color>
    </Edge>
    <Edge Name="E140">
      <Source>LC3/GABARAP_</Source>
      <Target>T16ii</Target>
      <Color>java.awt.Color[r=0,g=0,b=0]</Color>
    </Edge>
    <Edge Name="E141">
      <Source>LC3/GABARAP_</Source>
      <Target>T16iii</Target>
      <Color>java.awt.Color[r=0,g=0,b=0]</Color>
    </Edge>
    <Edge Name="E142">
      <Source>Ap:Gal8</Source>
      <Target>Deg1</Target>
      <Color>java.awt.Color[r=0,g=0,b=0]</Color>
    </Edge>
    <Edge Name="E143">
      <Source>T20</Source>
      <Target>S:Ub_</Target>
      <Color>java.awt.Color[r=0,g=0,b=0]</Color>
    </Edge>
    <Edge Name="E144">
      <Source>T20</Source>
      <Target>p62'i</Target>
      <Color>java.awt.Color[r=0,g=0,b=0]</Color>
    </Edge>
    <Edge Name="E145">
      <Source>Ap:Gal8:Ub:N/S_</Source>
      <Target>Deg2i_</Target>
      <Color>java.awt.Color[r=0,g=0,b=0]</Color>
    </Edge>
    <Edge Name="E146">
      <Source>T22</Source>
      <Target>S:Ub_</Target>
      <Color>java.awt.Color[r=0,g=0,b=0]</Color>
    </Edge>
    <Edge Name="E147">
      <Source>T22</Source>
      <Target>OPTN'i</Target>
      <Color>java.awt.Color[r=0,g=0,b=0]</Color>
    </Edge>
    <Edge Name="E148">
      <Source>Ap:Gal8:Ub_</Source>
      <Target>Deg2ii</Target>
      <Color>java.awt.Color[r=0,g=0,b=0]</Color>
    </Edge>
    <Edge Name="E149">
      <Source>T24</Source>
      <Target>S:Ub_</Target>
      <Color>java.awt.Color[r=0,g=0,b=0]</Color>
    </Edge>
    <Edge Name="E150">
      <Source>T24</Source>
      <Target>NDP52'i</Target>
      <Color>java.awt.Color[r=0,g=0,b=0]</Color>
    </Edge>
    <Edge Name="E151">
      <Source>AAstarvation_</Source>
      <Target>T34</Target>
      <Color>java.awt.Color[r=0,g=0,b=0]</Color>
    </Edge>
    <Edge Name="E152">
      <Source>T16</Source>
      <Target>Ap:Gal8:Ub:OPTNp_</Target>
      <Color>java.awt.Color[r=0,g=0,b=0]</Color>
    </Edge>
    <Edge Name="E153">
      <Source>T26</Source>
      <Target>S:Ub:NDP52:N/S_</Target>
      <Color>java.awt.Color[r=0,g=0,b=0]</Color>
    </Edge>
    <Edge Name="E154">
      <Source>mTORC1inactive</Source>
      <Target>T35</Target>
      <Color>java.awt.Color[r=0,g=0,b=0]</Color>
    </Edge>
    <Edge Name="E155">
      <Source>ULK1comp_</Source>
      <Target>T36</Target>
      <Color>java.awt.Color[r=0,g=0,b=0]</Color>
    </Edge>
    <Edge Name="E156">
      <Source>ULK1comp_</Source>
      <Target>T35</Target>
      <Color>java.awt.Color[r=0,g=0,b=0]</Color>
    </Edge>
    <Edge Name="E157">
      <Source>T27</Source>
      <Target>N/S'i</Target>
      <Color>java.awt.Color[r=0,g=0,b=0]</Color>
    </Edge>
    <Edge Name="E158">
      <Source>T27</Source>
      <Target>LogicalPlaceID16</Target>
      <Color>java.awt.Color[r=0,g=0,b=0]</Color>
    </Edge>
    <Edge Name="E159">
      <Source>NDP52</Source>
      <Target>T3i</Target>
      <Color>java.awt.Color[r=0,g=0,b=0]</Color>
    </Edge>
    <Edge Name="E160">
      <Source>T28</Source>
      <Target>S:Ub:NDP52:OPTN:p62:N/S__</Target>
      <Color>java.awt.Color[r=0,g=0,b=0]</Color>
    </Edge>
    <Edge Name="E161">
      <Source>T13</Source>
      <Target>S:Gal8:Ub:NDP52:OPTN:p62:N/S:diTBK1__</Target>
      <Color>java.awt.Color[r=0,g=0,b=0]</Color>
    </Edge>
    <Edge Name="E162">
      <Source>T16i</Source>
      <Target>Ap:Gal8:Ub:N/S_</Target>
      <Color>java.awt.Color[r=0,g=0,b=0]</Color>
    </Edge>
    <Edge Name="E163">
      <Source>T37</Source>
      <Target>LC3/GABARAP_</Target>
      <Color>java.awt.Color[r=0,g=0,b=0]</Color>
    </Edge>
    <Edge Name="E164">
      <Source>T37</Source>
      <Target>ULK1comp_</Target>
      <Color>java.awt.Color[r=0,g=0,b=0]</Color>
    </Edge>
    <Edge Name="E165">
      <Source>T37</Source>
      <Target>BendNodeID0</Target>
      <Color>java.awt.Color[r=0,g=0,b=0]</Color>
    </Edge>
    <Edge Name="E166">
      <Source>T16ii</Source>
      <Target>Ap:Gal8:Ub_</Target>
      <Color>java.awt.Color[r=0,g=0,b=0]</Color>
    </Edge>
    <Edge Name="E167">
      <Source>T16iii</Source>
      <Target>Ap:Gal8</Target>
      <Color>java.awt.Color[r=0,g=0,b=0]</Color>
    </Edge>
    <Edge Name="E168">
      <Source>LogicalPlaceID1</Source>
      <Target>T10i</Target>
      <Color>java.awt.Color[r=0,g=0,b=0]</Color>
    </Edge>
    <Edge Name="E169">
      <Source>LogicalPlaceID2</Source>
      <Target>T26i</Target>
      <Color>java.awt.Color[r=0,g=0,b=0]</Color>
    </Edge>
    <Edge Name="E170">
      <Source>LogicalPlaceID3</Source>
      <Target>T26</Target>
      <Color>java.awt.Color[r=0,g=0,b=0]</Color>
    </Edge>
    <Edge Name="E171">
      <Source>LogicalPlaceID4</Source>
      <Target>T2i</Target>
      <Color>java.awt.Color[r=0,g=0,b=0]</Color>
    </Edge>
    <Edge Name="E172">
      <Source>LogicalPlaceID5</Source>
      <Target>T2</Target>
      <Color>java.awt.Color[r=0,g=0,b=0]</Color>
    </Edge>
    <Edge Name="E173">
      <Source>LogicalPlaceID7</Source>
      <Target>T7</Target>
      <Color>java.awt.Color[r=0,g=0,b=0]</Color>
    </Edge>
    <Edge Name="E174">
      <Source>LogicalPlaceID9</Source>
      <Target>T2i</Target>
      <Color>java.awt.Color[r=0,g=0,b=0]</Color>
    </Edge>
    <Edge Name="E175">
      <Source>LogicalPlaceID10</Source>
      <Target>T2</Target>
      <Color>java.awt.Color[r=0,g=0,b=0]</Color>
    </Edge>
    <Edge Name="E176">
      <Source>LogicalPlaceID11</Source>
      <Target>T18</Target>
      <Color>java.awt.Color[r=0,g=0,b=0]</Color>
    </Edge>
    <Edge Name="E177">
      <Source>LogicalPlaceID13</Source>
      <Target>T9</Target>
      <Color>java.awt.Color[r=0,g=0,b=0]</Color>
    </Edge>
    <Edge Name="E178">
      <Source>LogicalPlaceID14</Source>
      <Target>T12</Target>
      <Color>java.awt.Color[r=0,g=0,b=0]</Color>
    </Edge>
    <Edge Name="E179">
      <Source>LogicalPlaceID15</Source>
      <Target>T23</Target>
      <Color>java.awt.Color[r=0,g=0,b=0]</Color>
    </Edge>
    <Edge Name="E180">
      <Source>LogicalPlaceID15</Source>
      <Target>T21</Target>
      <Color>java.awt.Color[r=0,g=0,b=0]</Color>
    </Edge>
    <Edge Name="E181">
      <Source>LogicalPlaceID15</Source>
      <Target>T19</Target>
      <Color>java.awt.Color[r=0,g=0,b=0]</Color>
    </Edge>
    <Edge Name="E182">
      <Source>LogicalPlaceID16</Source>
      <Target>T28</Target>
      <Color>java.awt.Color[r=0,g=0,b=0]</Color>
    </Edge>
    <Edge Name="E183">
      <Source>LogicalPlaceID18</Source>
      <Target>T29</Target>
      <Color>java.awt.Color[r=0,g=0,b=0]</Color>
    </Edge>
    <Edge Name="E184">
      <Source>LogicalPlaceID19</Source>
      <Target>T29'</Target>
      <Color>java.awt.Color[r=0,g=0,b=0]</Color>
    </Edge>
    <Edge Name="E185">
      <Source>LogicalPlaceID20</Source>
      <Target>T13</Target>
      <Color>java.awt.Color[r=0,g=0,b=0]</Color>
    </Edge>
    <Edge Name="E186">
      <Source>LogicalPlaceID21</Source>
      <Target>T21</Target>
      <Color>java.awt.Color[r=0,g=0,b=0]</Color>
    </Edge>
    <Edge Name="E187">
      <Source>LogicalPlaceID22</Source>
      <Target>T5</Target>
      <Color>java.awt.Color[r=0,g=0,b=0]</Color>
    </Edge>
    <Edge Name="E188">
      <Source>LogicalPlaceID24</Source>
      <Target>T23</Target>
      <Color>java.awt.Color[r=0,g=0,b=0]</Color>
    </Edge>
    <Edge Name="E189">
      <Source>LogicalPlaceID25</Source>
      <Target>T3</Target>
      <Color>java.awt.Color[r=0,g=0,b=0]</Color>
    </Edge>
    <Edge Name="E190">
      <Source>BendNodeID0</Source>
      <Target>ULK1comp_</Target>
      <Color>java.awt.Color[r=0,g=0,b=0]</Color>
    </Edge>
    <Edge Name="E191">
      <Source>BendNodeID1</Source>
      <Target>T16iii</Target>
      <Color>java.awt.Color[r=0,g=0,b=0]</Color>
    </Edge>
    <Edge Name="E192">
      <Source>BendNodeID2</Source>
      <Target>T16ii</Target>
      <Color>java.awt.Color[r=0,g=0,b=0]</Color>
    </Edge>
    <Edge Name="E193">
      <Source>BendNodeID3</Source>
      <Target>T16i</Target>
      <Color>java.awt.Color[r=0,g=0,b=0]</Color>
    </Edge>
    <Edge Name="E194">
      <Source>BendNodeID4</Source>
      <Target>T32ii</Target>
      <Color>java.awt.Color[r=0,g=0,b=0]</Color>
    </Edge>
    <Edge Name="E195">
      <Source>BendNodeID5</Source>
      <Target>T32i</Target>
      <Color>java.awt.Color[r=0,g=0,b=0]</Color>
    </Edge>
  </AdditionalInformationAboutEdges>
</Layoutdata>
