# Supplementary material for: Editorial Note: In silico knockout studies of xenophagic capturing of Salmonella
Source: PLoS Comput Biol. 2025 Apr 9;21(4):e1012998. doi: 10.1371/journal.pcbi.1012998 (PMC11981138; doi:10.1371/journal.pcbi.1012998)
Supplement: S3 File — The invariants’ results. (INV) [file pcbi.1012998.s003.inv]

# species_id:name
1:mTORC1:ULK1comp_
2:S-cyt
3:N/S
4:E3_ligase
5:p62
6:S-damagedSCV__
7:LRSAM1
8:Gal8
9:S:Gal8
10:SignalSCVdamage_
11:S:Gal8:Ub:NDP52
12:NDP52'
13:SignalAutophagyInduction_
14:S:Gal8:Ub:p62_
15:S:Gal8:NDP52_
16:S:Gal8:Ub_
17:S:Gal8:Ub:NDP52:OPTN:p62:N/S__
18:OPTN'
19:S:Gal8:Ub:OPTN_
20:AA_
21:S:Gal8:Ub:NDP52:OPTN:p62__
22:mTORC1:ULK1comp:SCV__
23:S:Gal8:Ub:NDP52:OPTN:p62:N/S:diTBK1__
24:diTBK1'
25:diTBK1'i
26:SCV_
27:S:Gal8:Ub:NDP52:OPTN:p62:N/S:diTBK1i__
28:S:Gal8:Ub:NDP52:N/S_
29:N/S'
30:S:Ub_
31:S:Ub:p62_
32:S:Ub:OPTN_
33:S:Ub:NDP52_
34:TBK1
35:S:Ub:NDP52:OPTN:p62__
36:S:Ub:NDP52:OPTN:p62:N/S__
37:S:Ub:NDP52:OPTN:p62:N/S:diTBK1__
38:S:Ub:NDP52:OPTN:p62:N/S:diTBK1i__
39:diTBK1'ii
40:diTBK1'iii
41:S:Ub:NDP52:OPTN:p62:N/S:OligoTBK1__
42:Ap:Ub_
43:Ap:Ub:N/S__
44:Ap:Ub:OPTNp_
45:p62'
46:OPTN'i
47:p62'i
48:NDP52'i
49:S:Gal8:Ub:NDP52:p62:OPTNp.N/S:OligoTBK1__
50:S:Ub:NDP52:N/S_
51:N/S'i
52:Ap:Gal8:Ub:OPTNp_
53:LC3/GABARAP_
54:Ap:Gal8
55:Ap:Gal8:Ub:N/S_
56:Ap:Gal8:Ub_
57:AAstarvation_
58:OPTN_
59:mTORC1inactive
60:ULK1comp_
61:NDP52

# pinvariant_id:factor*species_id; ...
1:1*3;1*36;1*37;1*38;1*41;1*43;1*44;1*17;1*49;1*50;1*51;1*52;1*23;1*55;1*27;1*28;1*29
2:1*35;1*36;1*37;1*38;1*41;1*42;1*43;1*44;1*46;1*17;1*49;1*18;1*19;1*52;1*21;1*23;1*55;1*56;1*58;1*27;1*32
3:1*57;1*10;1*26;1*59;1*22
4:1*7;1*11;1*14;1*16;1*17;1*19;1*21;1*23;1*27;1*28;1*30;1*31;1*32;1*33;1*35;1*36;1*37;1*38;1*41;1*42;1*43;1*44;1*49;1*50;1*52;1*55;1*56
5:1*35;1*36;1*5;1*37;1*38;1*41;1*42;1*43;1*44;1*45;1*14;1*47;1*17;1*49;1*52;1*21;1*23;1*55;1*56;1*27;1*31
6:1*11;1*12;1*15;1*17;1*21;1*23;1*27;1*28;1*29;1*33;1*35;1*36;1*37;1*38;1*41;1*42;1*43;1*44;1*48;1*49;1*50;1*51;1*52;1*54;1*55;1*56;1*61
7:1*8;1*9;1*11;1*14;1*15;1*16;1*17;1*49;1*19;1*52;1*21;1*54;1*23;1*55;1*56;1*27;1*28
8:1*4;1*11;1*14;1*16;1*17;1*19;1*21;1*23;1*27;1*28;1*30;1*31;1*32;1*33;1*35;1*36;1*37;1*38;1*41;1*42;1*43;1*44;1*49;1*50;1*52;1*55;1*56
9:1*22;1*57;1*10;1*26;1*60;1*13
10:1*34;2*37;2*38;2*39;2*40;4*41;4*44;4*49;4*52;2*23;2*24;2*25;2*27
11:1*2;1*6;1*9;1*11;1*14;1*15;1*16;1*17;1*19;1*21;1*23;1*26;1*27;1*28;1*30;1*31;1*32;1*33;1*35;1*36;1*37;1*38;1*41;1*42;1*43;1*44;1*49;1*50;1*52;1*54;1*55;1*56
12:1*57;1*20;1*60;1*13
13:1*57;1*59;1*20
14:1*1;1*60;1*13;1*22
15:1*1;1*59;1*22
