# Supplementary material for: Editorial Note: In silico knockout studies of xenophagic capturing of Salmonella
Source: PLoS Comput Biol. 2025 Apr 9;21(4):e1012998. doi: 10.1371/journal.pcbi.1012998 (PMC11981138; doi:10.1371/journal.pcbi.1012998)
Supplement: S4 File — The Salmonella model results. (INV) [file pcbi.1012998.s004.inv]

# reaction_id:name
1:Syn7_
2:T34
3:Syn5_
4:Syn6_
5:SCVdamage_
6:T1
7:T18
8:Syn1
9:T3i
10:T2i
11:T33
12:T2
13:T3
14:T36
15:T7
16:T4
17:T9
18:T8
19:T6
20:T35
21:T14
22:Syn9
23:T13i
24:T14i
25:T15
26:Output
27:Inv
28:T10
29:Syn4_
30:T11
31:T10i
32:T12
33:T5
34:Syn2_
35:T17
36:Syn3_
37:T23
38:Syn8_
39:T21
40:T19
41:T25
42:T26i
43:T29
44:T29'
45:T30
46:T30'
47:T31
48:T32ii
49:T32i
50:T32
51:Deg3ii
52:Deg3i
53:Deg3
54:T20
55:T22
56:T24
57:T16
58:T26
59:Deg2
60:T27
61:T28
62:T13
63:T16i
64:Deg2i_
65:T37
66:T16ii
67:T16iii
68:Deg2ii
69:Deg1

# em_id:factor*reaction_id; ...
1:1*1;1*65;1*2;1*3;1*4;1*5;1*6;1*8;1*11;1*12;1*13;1*14;1*15;1*16;1*17;1*18;1*19;1*20;1*22;1*26;1*27;1*29;1*31;1*33;1*34;1*36;1*63;1*64
2:1*1;1*65;1*2;1*3;1*4;1*5;1*6;1*8;1*11;1*12;1*13;1*14;1*15;1*16;1*17;1*18;1*19;1*20;1*21;1*22;1*23;1*24;1*25;1*26;1*27;1*29;1*31;1*33;1*34;1*36;4*38;1*57;1*59;1*62
3:1*1;1*65;1*2;1*3;1*4;1*5;1*6;1*8;1*11;1*12;1*13;1*14;1*15;1*18;1*19;1*20;1*22;1*26;1*27;1*28;1*29;1*30;1*32;1*33;1*34;1*36;1*63;1*64
4:1*1;1*65;1*2;1*3;1*4;1*5;1*7;1*11;1*14;1*20;1*22;1*26;1*27;1*29;1*34;1*35;1*36;1*37;1*39;1*40;1*41;1*42;1*49;1*52;1*54;1*55;1*56
5:1*65;1*2;1*66;1*3;1*4;1*68;1*5;1*6;1*8;1*11;1*12;1*13;1*14;1*15;1*16;1*17;1*18;1*19;1*20;1*22;1*26;1*27;1*29;1*33;1*34;1*36
6:1*1;1*65;1*2;1*3;1*4;1*5;1*6;1*8;1*9;1*10;1*11;1*14;1*15;1*16;1*17;1*18;1*19;1*20;1*22;1*26;1*27;1*29;1*31;1*33;1*34;1*36;1*63;1*64
7:1*1;1*65;1*2;1*3;1*4;1*5;1*6;1*8;1*9;1*10;1*11;1*14;1*15;1*16;1*17;1*18;1*19;1*20;1*21;1*22;1*23;1*24;1*25;1*26;1*27;1*29;1*31;1*33;1*34;1*36;4*38;1*57;1*59;1*62
8:1*1;1*65;1*2;1*3;1*4;1*5;1*7;1*11;1*14;1*20;1*22;1*26;1*27;1*29;1*34;1*35;1*36;1*37;1*39;1*40;1*49;1*52;1*54;1*55;1*58;1*60;1*61
9:1*1;1*65;1*2;1*3;1*4;1*5;1*7;1*11;1*14;1*20;1*22;1*26;1*27;1*29;1*34;1*35;1*36;1*37;4*38;1*39;1*40;1*41;1*42;1*43;1*44;1*45;1*46;1*47;1*50;1*53;1*54;1*55;1*56
10:1*1;1*65;1*2;1*3;1*4;1*5;1*6;1*8;1*9;1*10;1*11;1*14;1*15;1*18;1*19;1*20;1*22;1*26;1*27;1*28;1*29;1*30;1*32;1*33;1*34;1*36;1*63;1*64
11:1*1;1*65;1*2;1*3;1*4;1*5;1*7;1*11;1*14;1*20;1*22;1*26;1*27;1*29;1*34;1*35;1*36;1*37;4*38;1*39;1*40;1*43;1*44;1*45;1*46;1*47;1*50;1*53;1*54;1*55;1*58;1*60;1*61
12:1*65;1*2;1*3;1*4;1*5;1*7;1*11;1*14;1*20;1*22;1*26;1*27;1*29;1*34;1*35;1*36;1*37;1*39;1*40;1*41;1*48;1*51;1*54;1*55;1*56
13:1*65;1*2;1*3;1*67;1*5;1*69;1*6;1*8;1*9;1*11;1*14;1*20;1*22;1*26;1*27
14:1*1;1*65;1*2;1*3;1*4;1*5;1*6;1*8;1*9;1*10;1*11;1*14;1*15;1*18;1*19;1*20;1*21;1*22;1*23;1*24;1*25;1*26;1*27;1*28;1*29;1*30;1*32;1*33;1*34;1*36;4*38;1*57;1*59;1*62
15:1*1;1*65;1*2;1*3;1*4;1*5;1*6;1*8;1*11;1*12;1*13;1*14;1*15;1*18;1*19;1*20;1*21;1*22;1*23;1*24;1*25;1*26;1*27;1*28;1*29;1*30;1*32;1*33;1*34;1*36;4*38;1*57;1*59;1*62
16:1*65;1*2;1*66;1*3;1*4;1*68;1*5;1*6;1*8;1*9;1*10;1*11;1*14;1*15;1*16;1*17;1*18;1*19;1*20;1*22;1*26;1*27;1*29;1*33;1*34;1*36
